# Supplementary material for: Multiomic characterization of disease progression in mice lacking dystrophin
Source: PLoS One. 2023 Mar 31;18(3):e0283869. doi: 10.1371/journal.pone.0283869 (PMC10065259; doi:10.1371/journal.pone.0283869)
Supplement: S1 File — (XLSX) [file pone.0283869.s009.xlsx]

## Sheet: Sheet1
molecule	view	factor	value
1110032A03Rik	Blood RNA	LF1	-0.0570155
1110032A03Rik	Blood RNA	LF2	0.29999
1110032A03Rik	Blood RNA	LF3	0.620961
1110032A03Rik	Blood RNA	LF4	-0.532126
1110032A03Rik	Blood RNA	LF5	-0.00445429
1110032A03Rik	Blood RNA	LF6	-0.106731
1110032A03Rik	Blood RNA	LF7	0.00160233
1110032A03Rik	Blood RNA	LF8	-0.133266
1110034G24Rik	Blood RNA	LF1	-0.118915
1110034G24Rik	Blood RNA	LF2	0.478912
1110034G24Rik	Blood RNA	LF3	0.199879
1110034G24Rik	Blood RNA	LF4	-0.0938628
1110034G24Rik	Blood RNA	LF5	0.353624
1110034G24Rik	Blood RNA	LF6	0.4293
1110034G24Rik	Blood RNA	LF7	0.0012306
1110034G24Rik	Blood RNA	LF8	0.0770357
1110058D11Rik	Blood RNA	LF1	-0.0182118
1110058D11Rik	Blood RNA	LF2	0.351532
1110058D11Rik	Blood RNA	LF3	0.573195
1110058D11Rik	Blood RNA	LF4	-0.607735
1110058D11Rik	Blood RNA	LF5	-0.0866738
1110058D11Rik	Blood RNA	LF6	-0.0409587
1110058D11Rik	Blood RNA	LF7	0.00453623
1110058D11Rik	Blood RNA	LF8	-0.0792432
1110059E24Rik	Blood RNA	LF1	0.298127
1110059E24Rik	Blood RNA	LF2	0.385054
1110059E24Rik	Blood RNA	LF3	-0.390304
1110059E24Rik	Blood RNA	LF4	-0.175461
1110059E24Rik	Blood RNA	LF5	0.00699076
1110059E24Rik	Blood RNA	LF6	0.309642
1110059E24Rik	Blood RNA	LF7	0.307582
1110059E24Rik	Blood RNA	LF8	-0.265125
1190002F15Rik	Blood RNA	LF1	-0.141371
1190002F15Rik	Blood RNA	LF2	0.322554
1190002F15Rik	Blood RNA	LF3	0.396321
1190002F15Rik	Blood RNA	LF4	0.0186826
1190002F15Rik	Blood RNA	LF5	0.561558
1190002F15Rik	Blood RNA	LF6	0.153962
1190002F15Rik	Blood RNA	LF7	-0.00842026
1190002F15Rik	Blood RNA	LF8	-0.0868597
1500012F01Rik	Blood RNA	LF1	-0.0107004
1500012F01Rik	Blood RNA	LF2	0.396818
1500012F01Rik	Blood RNA	LF3	-0.128415
1500012F01Rik	Blood RNA	LF4	-0.234452
1500012F01Rik	Blood RNA	LF5	-0.00276933
1500012F01Rik	Blood RNA	LF6	0.481984
1500012F01Rik	Blood RNA	LF7	0.000146778
1500012F01Rik	Blood RNA	LF8	-0.481019
1600014C10Rik	Blood RNA	LF1	-0.405033
1600014C10Rik	Blood RNA	LF2	0.111384
1600014C10Rik	Blood RNA	LF3	-0.0560179
1600014C10Rik	Blood RNA	LF4	-0.16924
1600014C10Rik	Blood RNA	LF5	0.00308303
1600014C10Rik	Blood RNA	LF6	-0.128609
1600014C10Rik	Blood RNA	LF7	-0.816979
1600014C10Rik	Blood RNA	LF8	-0.0851549
1600020E01Rik	Blood RNA	LF1	-0.381137
1600020E01Rik	Blood RNA	LF2	0.245373
1600020E01Rik	Blood RNA	LF3	0.205079
1600020E01Rik	Blood RNA	LF4	-0.229091
1600020E01Rik	Blood RNA	LF5	0.457742
1600020E01Rik	Blood RNA	LF6	0.151434
1600020E01Rik	Blood RNA	LF7	0.0346989
1600020E01Rik	Blood RNA	LF8	-0.403862
1700020I14Rik	Blood RNA	LF1	-0.271835
1700020I14Rik	Blood RNA	LF2	0.314667
1700020I14Rik	Blood RNA	LF3	0.29901
1700020I14Rik	Blood RNA	LF4	-0.197413
1700020I14Rik	Blood RNA	LF5	0.561003
1700020I14Rik	Blood RNA	LF6	-0.0111267
1700020I14Rik	Blood RNA	LF7	0.010844
1700020I14Rik	Blood RNA	LF8	0.0620313
1700021K19Rik	Blood RNA	LF1	0.253069
1700021K19Rik	Blood RNA	LF2	-0.34047
1700021K19Rik	Blood RNA	LF3	0.0632308
1700021K19Rik	Blood RNA	LF4	0.3112
1700021K19Rik	Blood RNA	LF5	0.120764
1700021K19Rik	Blood RNA	LF6	-0.122396
1700021K19Rik	Blood RNA	LF7	0.679465
1700021K19Rik	Blood RNA	LF8	0.232988
1700037H04Rik	Blood RNA	LF1	0.0164955
1700037H04Rik	Blood RNA	LF2	0.219811
1700037H04Rik	Blood RNA	LF3	0.595764
1700037H04Rik	Blood RNA	LF4	0.093496
1700037H04Rik	Blood RNA	LF5	0.420924
1700037H04Rik	Blood RNA	LF6	-0.0194817
1700037H04Rik	Blood RNA	LF7	0.0160251
1700037H04Rik	Blood RNA	LF8	0.139154
1810026B05Rik	Blood RNA	LF1	0.0424169
1810026B05Rik	Blood RNA	LF2	0.352745
1810026B05Rik	Blood RNA	LF3	-0.347346
1810026B05Rik	Blood RNA	LF4	-0.534355
1810026B05Rik	Blood RNA	LF5	-0.0231236
1810026B05Rik	Blood RNA	LF6	0.00307334
1810026B05Rik	Blood RNA	LF7	0.0356547
1810026B05Rik	Blood RNA	LF8	-0.567403
1810058I24Rik	Blood RNA	LF1	-0.00125801
1810058I24Rik	Blood RNA	LF2	0.255909
1810058I24Rik	Blood RNA	LF3	0.678162
1810058I24Rik	Blood RNA	LF4	-0.222549
1810058I24Rik	Blood RNA	LF5	0.207834
1810058I24Rik	Blood RNA	LF6	-0.0521745
1810058I24Rik	Blood RNA	LF7	0.0277802
1810058I24Rik	Blood RNA	LF8	-0.194054
2010107E04Rik	Blood RNA	LF1	-0.0337398
2010107E04Rik	Blood RNA	LF2	0.473451
2010107E04Rik	Blood RNA	LF3	0.228933
2010107E04Rik	Blood RNA	LF4	-0.284361
2010107E04Rik	Blood RNA	LF5	0.341553
2010107E04Rik	Blood RNA	LF6	0.330793
2010107E04Rik	Blood RNA	LF7	-0.00189015
2010107E04Rik	Blood RNA	LF8	-0.464281
2310001H17Rik	Blood RNA	LF1	0.265708
2310001H17Rik	Blood RNA	LF2	0.29926
2310001H17Rik	Blood RNA	LF3	0.0451732
2310001H17Rik	Blood RNA	LF4	-0.283704
2310001H17Rik	Blood RNA	LF5	-0.00695742
2310001H17Rik	Blood RNA	LF6	0.297999
2310001H17Rik	Blood RNA	LF7	-0.251368
2310001H17Rik	Blood RNA	LF8	-0.713399
2310036O22Rik	Blood RNA	LF1	0.00936255
2310036O22Rik	Blood RNA	LF2	0.0659992
2310036O22Rik	Blood RNA	LF3	0.57833
2310036O22Rik	Blood RNA	LF4	0.0776622
2310036O22Rik	Blood RNA	LF5	0.292061
2310036O22Rik	Blood RNA	LF6	0.0363446
2310036O22Rik	Blood RNA	LF7	0.0830382
2310036O22Rik	Blood RNA	LF8	-0.715901
2410015M20Rik	Blood RNA	LF1	-0.0101997
2410015M20Rik	Blood RNA	LF2	0.268522
2410015M20Rik	Blood RNA	LF3	0.31111
2410015M20Rik	Blood RNA	LF4	-0.0727713
2410015M20Rik	Blood RNA	LF5	0.00307697
2410015M20Rik	Blood RNA	LF6	0.467467
2410015M20Rik	Blood RNA	LF7	0.00140183
2410015M20Rik	Blood RNA	LF8	-0.726222
2500002B13Rik	Blood RNA	LF1	-0.213705
2500002B13Rik	Blood RNA	LF2	0.238459
2500002B13Rik	Blood RNA	LF3	0.366117
2500002B13Rik	Blood RNA	LF4	-0.0422335
2500002B13Rik	Blood RNA	LF5	0.594863
2500002B13Rik	Blood RNA	LF6	0.0927402
2500002B13Rik	Blood RNA	LF7	-0.00324907
2500002B13Rik	Blood RNA	LF8	-0.0162836
2610507B11Rik	Blood RNA	LF1	-0.0032741
2610507B11Rik	Blood RNA	LF2	-0.0992676
2610507B11Rik	Blood RNA	LF3	0.456213
2610507B11Rik	Blood RNA	LF4	-0.398148
2610507B11Rik	Blood RNA	LF5	-0.0207702
2610507B11Rik	Blood RNA	LF6	-0.0133752
2610507B11Rik	Blood RNA	LF7	0.0309265
2610507B11Rik	Blood RNA	LF8	0.942724
2700060E02Rik	Blood RNA	LF1	0.00368312
2700060E02Rik	Blood RNA	LF2	-0.0276892
2700060E02Rik	Blood RNA	LF3	0.244372
2700060E02Rik	Blood RNA	LF4	-0.283472
2700060E02Rik	Blood RNA	LF5	-0.00194718
2700060E02Rik	Blood RNA	LF6	0.157415
2700060E02Rik	Blood RNA	LF7	0.000850903
2700060E02Rik	Blood RNA	LF8	-1.1048
2810474O19Rik	Blood RNA	LF1	0.00204642
2810474O19Rik	Blood RNA	LF2	-0.0435791
2810474O19Rik	Blood RNA	LF3	-0.343674
2810474O19Rik	Blood RNA	LF4	-0.519815
2810474O19Rik	Blood RNA	LF5	0.0880835
2810474O19Rik	Blood RNA	LF6	-0.0302087
2810474O19Rik	Blood RNA	LF7	-0.451512
2810474O19Rik	Blood RNA	LF8	0.0115136
3110056K07Rik	Blood RNA	LF1	0.196523
3110056K07Rik	Blood RNA	LF2	0.488955
3110056K07Rik	Blood RNA	LF3	-0.219792
3110056K07Rik	Blood RNA	LF4	-0.367593
3110056K07Rik	Blood RNA	LF5	-0.0154171
3110056K07Rik	Blood RNA	LF6	0.224048
3110056K07Rik	Blood RNA	LF7	0.0652903
3110056K07Rik	Blood RNA	LF8	-0.37232
4632428N05Rik	Blood RNA	LF1	-0.0636311
4632428N05Rik	Blood RNA	LF2	-0.0296994
4632428N05Rik	Blood RNA	LF3	0.228751
4632428N05Rik	Blood RNA	LF4	0.319741
4632428N05Rik	Blood RNA	LF5	-0.0846755
4632428N05Rik	Blood RNA	LF6	0.069001
4632428N05Rik	Blood RNA	LF7	-1.02115
4632428N05Rik	Blood RNA	LF8	-0.207304
4833439L19Rik	Blood RNA	LF1	-0.149082
4833439L19Rik	Blood RNA	LF2	0.29749
4833439L19Rik	Blood RNA	LF3	0.486931
4833439L19Rik	Blood RNA	LF4	-0.436956
4833439L19Rik	Blood RNA	LF5	0.15171
4833439L19Rik	Blood RNA	LF6	-0.085286
4833439L19Rik	Blood RNA	LF7	-0.00454433
4833439L19Rik	Blood RNA	LF8	0.523823
4930486L24Rik	Blood RNA	LF1	0.319304
4930486L24Rik	Blood RNA	LF2	0.583615
4930486L24Rik	Blood RNA	LF3	0.420115
4930486L24Rik	Blood RNA	LF4	-0.627189
4930486L24Rik	Blood RNA	LF5	-0.203953
4930486L24Rik	Blood RNA	LF6	-0.106603
4930486L24Rik	Blood RNA	LF7	-0.00206142
4930486L24Rik	Blood RNA	LF8	0.160229
4932438A13Rik	Blood RNA	LF1	-0.185116
4932438A13Rik	Blood RNA	LF2	-0.0574006
4932438A13Rik	Blood RNA	LF3	-0.586686
4932438A13Rik	Blood RNA	LF4	-0.258169
4932438A13Rik	Blood RNA	LF5	0.0737703
4932438A13Rik	Blood RNA	LF6	-0.0289735
4932438A13Rik	Blood RNA	LF7	0.00364977
4932438A13Rik	Blood RNA	LF8	0.0751948
5031439G07Rik	Blood RNA	LF1	0.284181
5031439G07Rik	Blood RNA	LF2	-0.0144354
5031439G07Rik	Blood RNA	LF3	0.086913
5031439G07Rik	Blood RNA	LF4	0.741876
5031439G07Rik	Blood RNA	LF5	-0.00223449
5031439G07Rik	Blood RNA	LF6	-0.114576
5031439G07Rik	Blood RNA	LF7	-0.539155
5031439G07Rik	Blood RNA	LF8	0.415756
6430548M08Rik	Blood RNA	LF1	0.00206153
6430548M08Rik	Blood RNA	LF2	-0.0898252
6430548M08Rik	Blood RNA	LF3	0.477801
6430548M08Rik	Blood RNA	LF4	-0.12342
6430548M08Rik	Blood RNA	LF5	0.00615714
6430548M08Rik	Blood RNA	LF6	-0.00541482
6430548M08Rik	Blood RNA	LF7	-0.744601
6430548M08Rik	Blood RNA	LF8	0.434484
A230046K03Rik	Blood RNA	LF1	0.0312472
A230046K03Rik	Blood RNA	LF2	-0.0554682
A230046K03Rik	Blood RNA	LF3	-0.645821
A230046K03Rik	Blood RNA	LF4	-0.160398
A230046K03Rik	Blood RNA	LF5	0.0186621
A230046K03Rik	Blood RNA	LF6	0.0047405
A230046K03Rik	Blood RNA	LF7	-0.00430873
A230046K03Rik	Blood RNA	LF8	-0.0554972
A530064D06Rik	Blood RNA	LF1	0.0110754
A530064D06Rik	Blood RNA	LF2	0.0109419
A530064D06Rik	Blood RNA	LF3	0.280646
A530064D06Rik	Blood RNA	LF4	-0.164612
A530064D06Rik	Blood RNA	LF5	0.0162772
A530064D06Rik	Blood RNA	LF6	-0.0726141
A530064D06Rik	Blood RNA	LF7	-0.857869
A530064D06Rik	Blood RNA	LF8	-0.53721
A630001G21Rik	Blood RNA	LF1	0.310604
A630001G21Rik	Blood RNA	LF2	0.211163
A630001G21Rik	Blood RNA	LF3	-0.442449
A630001G21Rik	Blood RNA	LF4	0.00927918
A630001G21Rik	Blood RNA	LF5	-0.0351779
A630001G21Rik	Blood RNA	LF6	-0.00392371
A630001G21Rik	Blood RNA	LF7	0.45634
A630001G21Rik	Blood RNA	LF8	-0.287898
A630033H20Rik	Blood RNA	LF1	0.084324
A630033H20Rik	Blood RNA	LF2	0.132651
A630033H20Rik	Blood RNA	LF3	-0.656784
A630033H20Rik	Blood RNA	LF4	-0.0789444
A630033H20Rik	Blood RNA	LF5	0.0478323
A630033H20Rik	Blood RNA	LF6	-0.16932
A630033H20Rik	Blood RNA	LF7	0.121232
A630033H20Rik	Blood RNA	LF8	-0.312848
AB124611	Blood RNA	LF1	0.191491
AB124611	Blood RNA	LF2	0.286246
AB124611	Blood RNA	LF3	0.136535
AB124611	Blood RNA	LF4	0.274716
AB124611	Blood RNA	LF5	0.000504944
AB124611	Blood RNA	LF6	0.000619379
AB124611	Blood RNA	LF7	-0.732666
AB124611	Blood RNA	LF8	-0.727472
AF251705	Blood RNA	LF1	0.0668037
AF251705	Blood RNA	LF2	0.292819
AF251705	Blood RNA	LF3	-0.0595289
AF251705	Blood RNA	LF4	-0.127028
AF251705	Blood RNA	LF5	-0.0109356
AF251705	Blood RNA	LF6	0.122514
AF251705	Blood RNA	LF7	-0.759253
AF251705	Blood RNA	LF8	-0.532304
AI467606	Blood RNA	LF1	0.139987
AI467606	Blood RNA	LF2	0.467639
AI467606	Blood RNA	LF3	-0.454055
AI467606	Blood RNA	LF4	0.610026
AI467606	Blood RNA	LF5	-0.000379471
AI467606	Blood RNA	LF6	0.0151276
AI467606	Blood RNA	LF7	-0.0168564
AI467606	Blood RNA	LF8	0.291523
AI504432	Blood RNA	LF1	0.29918
AI504432	Blood RNA	LF2	0.238505
AI504432	Blood RNA	LF3	-0.419187
AI504432	Blood RNA	LF4	-0.519621
AI504432	Blood RNA	LF5	-0.00136011
AI504432	Blood RNA	LF6	-0.0866572
AI504432	Blood RNA	LF7	0.110513
AI504432	Blood RNA	LF8	-0.0295535
AI662270	Blood RNA	LF1	-0.279716
AI662270	Blood RNA	LF2	0.157489
AI662270	Blood RNA	LF3	0.154103
AI662270	Blood RNA	LF4	-0.0635094
AI662270	Blood RNA	LF5	0.726904
AI662270	Blood RNA	LF6	-0.00748138
AI662270	Blood RNA	LF7	-0.0519793
AI662270	Blood RNA	LF8	0.128388
AW112010	Blood RNA	LF1	-0.105823
AW112010	Blood RNA	LF2	0.189784
AW112010	Blood RNA	LF3	-0.148545
AW112010	Blood RNA	LF4	-0.343663
AW112010	Blood RNA	LF5	-0.0232872
AW112010	Blood RNA	LF6	0.142288
AW112010	Blood RNA	LF7	0.00633367
AW112010	Blood RNA	LF8	-0.915513
AW549877	Blood RNA	LF1	0.0452377
AW549877	Blood RNA	LF2	0.0864432
AW549877	Blood RNA	LF3	-0.63273
AW549877	Blood RNA	LF4	-0.219798
AW549877	Blood RNA	LF5	-0.000432745
AW549877	Blood RNA	LF6	-0.173033
AW549877	Blood RNA	LF7	0.166273
AW549877	Blood RNA	LF8	-0.360457
Aamp	Blood RNA	LF1	-0.0350491
Aamp	Blood RNA	LF2	0.08972
Aamp	Blood RNA	LF3	0.518011
Aamp	Blood RNA	LF4	0.49927
Aamp	Blood RNA	LF5	0.00105257
Aamp	Blood RNA	LF6	-0.0295865
Aamp	Blood RNA	LF7	0.11663
Aamp	Blood RNA	LF8	0.214869
Abca1	Blood RNA	LF1	0.0599529
Abca1	Blood RNA	LF2	-0.108832
Abca1	Blood RNA	LF3	-0.515499
Abca1	Blood RNA	LF4	-0.312596
Abca1	Blood RNA	LF5	0.00237357
Abca1	Blood RNA	LF6	-0.0721825
Abca1	Blood RNA	LF7	0.434252
Abca1	Blood RNA	LF8	-0.0582982
Abca7	Blood RNA	LF1	-0.0645949
Abca7	Blood RNA	LF2	-0.106433
Abca7	Blood RNA	LF3	0.596701
Abca7	Blood RNA	LF4	0.345395
Abca7	Blood RNA	LF5	0.00622972
Abca7	Blood RNA	LF6	-0.0175967
Abca7	Blood RNA	LF7	-0.274307
Abca7	Blood RNA	LF8	-0.195513
Abcb4	Blood RNA	LF1	-0.316017
Abcb4	Blood RNA	LF2	-0.0465442
Abcb4	Blood RNA	LF3	0.365162
Abcb4	Blood RNA	LF4	-0.28909
Abcb4	Blood RNA	LF5	0.392101
Abcb4	Blood RNA	LF6	0.00325101
Abcb4	Blood RNA	LF7	-0.0121811
Abcb4	Blood RNA	LF8	0.305578
Abcd1	Blood RNA	LF1	0.0524613
Abcd1	Blood RNA	LF2	-0.398607
Abcd1	Blood RNA	LF3	0.580268
Abcd1	Blood RNA	LF4	0.315023
Abcd1	Blood RNA	LF5	-0.0083763
Abcd1	Blood RNA	LF6	0.00551457
Abcd1	Blood RNA	LF7	-0.0640601
Abcd1	Blood RNA	LF8	-0.415302
Abcf1	Blood RNA	LF1	0.0189165
Abcf1	Blood RNA	LF2	-0.317296
Abcf1	Blood RNA	LF3	0.6123
Abcf1	Blood RNA	LF4	0.166934
Abcf1	Blood RNA	LF5	-1.7858e-05
Abcf1	Blood RNA	LF6	0.110469
Abcf1	Blood RNA	LF7	0.0044281
Abcf1	Blood RNA	LF8	-0.622448
Abhd17b	Blood RNA	LF1	0.454605
Abhd17b	Blood RNA	LF2	0.0929746
Abhd17b	Blood RNA	LF3	-0.436857
Abhd17b	Blood RNA	LF4	-0.284971
Abhd17b	Blood RNA	LF5	0.0898994
Abhd17b	Blood RNA	LF6	0.137208
Abhd17b	Blood RNA	LF7	0.417138
Abhd17b	Blood RNA	LF8	-0.134734
Abhd4	Blood RNA	LF1	-0.211998
Abhd4	Blood RNA	LF2	0.0726316
Abhd4	Blood RNA	LF3	0.416146
Abhd4	Blood RNA	LF4	-0.0595754
Abhd4	Blood RNA	LF5	0.567077
Abhd4	Blood RNA	LF6	-0.0525747
Abhd4	Blood RNA	LF7	-0.0658568
Abhd4	Blood RNA	LF8	0.267062
Abi1	Blood RNA	LF1	0.0904474
Abi1	Blood RNA	LF2	0.124876
Abi1	Blood RNA	LF3	-0.515929
Abi1	Blood RNA	LF4	-0.48307
Abi1	Blood RNA	LF5	0.0422737
Abi1	Blood RNA	LF6	0.100441
Abi1	Blood RNA	LF7	-0.21339
Abi1	Blood RNA	LF8	-0.124716
Ablim1	Blood RNA	LF1	-0.118367
Ablim1	Blood RNA	LF2	-0.633712
Ablim1	Blood RNA	LF3	-0.0466127
Ablim1	Blood RNA	LF4	-0.335837
Ablim1	Blood RNA	LF5	-0.0753729
Ablim1	Blood RNA	LF6	0.00459012
Ablim1	Blood RNA	LF7	0.550264
Ablim1	Blood RNA	LF8	0.30835
Abracl	Blood RNA	LF1	0.0731506
Abracl	Blood RNA	LF2	0.324716
Abracl	Blood RNA	LF3	-0.20188
Abracl	Blood RNA	LF4	-0.376822
Abracl	Blood RNA	LF5	0.00645993
Abracl	Blood RNA	LF6	0.235379
Abracl	Blood RNA	LF7	-0.140642
Abracl	Blood RNA	LF8	-0.780175
Abtb1	Blood RNA	LF1	-0.117422
Abtb1	Blood RNA	LF2	0.252836
Abtb1	Blood RNA	LF3	0.591115
Abtb1	Blood RNA	LF4	0.168202
Abtb1	Blood RNA	LF5	0.179028
Abtb1	Blood RNA	LF6	-0.00980469
Abtb1	Blood RNA	LF7	-0.178811
Abtb1	Blood RNA	LF8	0.267379
Acap1	Blood RNA	LF1	-0.0896553
Acap1	Blood RNA	LF2	-0.0380936
Acap1	Blood RNA	LF3	0.485774
Acap1	Blood RNA	LF4	0.23945
Acap1	Blood RNA	LF5	-0.0304411
Acap1	Blood RNA	LF6	-0.137539
Acap1	Blood RNA	LF7	0.332255
Acap1	Blood RNA	LF8	-0.612463
Ace	Blood RNA	LF1	-0.0120788
Ace	Blood RNA	LF2	-0.399511
Ace	Blood RNA	LF3	0.349748
Ace	Blood RNA	LF4	0.211005
Ace	Blood RNA	LF5	0.0112711
Ace	Blood RNA	LF6	0.0233125
Ace	Blood RNA	LF7	-0.271274
Ace	Blood RNA	LF8	0.033598
Acer2	Blood RNA	LF1	-0.112804
Acer2	Blood RNA	LF2	0.0616468
Acer2	Blood RNA	LF3	0.489985
Acer2	Blood RNA	LF4	-0.550004
Acer2	Blood RNA	LF5	-0.00597295
Acer2	Blood RNA	LF6	-0.00840517
Acer2	Blood RNA	LF7	0.00508161
Acer2	Blood RNA	LF8	0.683728
Acin1	Blood RNA	LF1	0.0119827
Acin1	Blood RNA	LF2	0.11205
Acin1	Blood RNA	LF3	-0.0637896
Acin1	Blood RNA	LF4	0.528946
Acin1	Blood RNA	LF5	0.0649365
Acin1	Blood RNA	LF6	-0.111455
Acin1	Blood RNA	LF7	0.23756
Acin1	Blood RNA	LF8	0.765268
Acly	Blood RNA	LF1	0.0280924
Acly	Blood RNA	LF2	-0.612088
Acly	Blood RNA	LF3	0.366344
Acly	Blood RNA	LF4	-0.119455
Acly	Blood RNA	LF5	0.0175164
Acly	Blood RNA	LF6	0.230498
Acly	Blood RNA	LF7	-0.0142142
Acly	Blood RNA	LF8	0.454496
Acmsd	Blood RNA	LF1	-0.0909486
Acmsd	Blood RNA	LF2	0.082404
Acmsd	Blood RNA	LF3	0.247634
Acmsd	Blood RNA	LF4	0.0448867
Acmsd	Blood RNA	LF5	0.783724
Acmsd	Blood RNA	LF6	-0.0162915
Acmsd	Blood RNA	LF7	-0.00383738
Acmsd	Blood RNA	LF8	0.20887
Acp5	Blood RNA	LF1	-0.0712117
Acp5	Blood RNA	LF2	0.262597
Acp5	Blood RNA	LF3	0.360988
Acp5	Blood RNA	LF4	0.229634
Acp5	Blood RNA	LF5	0.156076
Acp5	Blood RNA	LF6	0.00941642
Acp5	Blood RNA	LF7	0.582345
Acp5	Blood RNA	LF8	-0.346001
Acsl1	Blood RNA	LF1	-0.19554
Acsl1	Blood RNA	LF2	-0.0194838
Acsl1	Blood RNA	LF3	0.287708
Acsl1	Blood RNA	LF4	-0.0112074
Acsl1	Blood RNA	LF5	0.707667
Acsl1	Blood RNA	LF6	-0.00021626
Acsl1	Blood RNA	LF7	-0.0906818
Acsl1	Blood RNA	LF8	0.275128
Actb	Blood RNA	LF1	0.110708
Actb	Blood RNA	LF2	-0.202098
Actb	Blood RNA	LF3	0.698939
Actb	Blood RNA	LF4	0.0467097
Actb	Blood RNA	LF5	-0.00452219
Actb	Blood RNA	LF6	0.133983
Actb	Blood RNA	LF7	-0.125641
Actb	Blood RNA	LF8	-0.43436
Actg1	Blood RNA	LF1	0.0402706
Actg1	Blood RNA	LF2	0.212134
Actg1	Blood RNA	LF3	0.675003
Actg1	Blood RNA	LF4	-0.253508
Actg1	Blood RNA	LF5	0.136748
Actg1	Blood RNA	LF6	-0.0448297
Actg1	Blood RNA	LF7	-0.215298
Actg1	Blood RNA	LF8	-0.00102351
Actn1	Blood RNA	LF1	-0.217096
Actn1	Blood RNA	LF2	-0.230726
Actn1	Blood RNA	LF3	0.528846
Actn1	Blood RNA	LF4	-0.354648
Actn1	Blood RNA	LF5	0.179241
Actn1	Blood RNA	LF6	0.0974477
Actn1	Blood RNA	LF7	-0.202818
Actn1	Blood RNA	LF8	0.523141
Actn4	Blood RNA	LF1	0.0235784
Actn4	Blood RNA	LF2	-0.122776
Actn4	Blood RNA	LF3	0.388284
Actn4	Blood RNA	LF4	0.0891548
Actn4	Blood RNA	LF5	0.140863
Actn4	Blood RNA	LF6	0.087617
Actn4	Blood RNA	LF7	-0.0493114
Actn4	Blood RNA	LF8	1.04363
Actr1a	Blood RNA	LF1	0.0604688
Actr1a	Blood RNA	LF2	-0.246113
Actr1a	Blood RNA	LF3	0.71821
Actr1a	Blood RNA	LF4	0.0552557
Actr1a	Blood RNA	LF5	-0.00115189
Actr1a	Blood RNA	LF6	0.0127579
Actr1a	Blood RNA	LF7	-0.0208583
Actr1a	Blood RNA	LF8	-0.00784392
Actr2	Blood RNA	LF1	0.117844
Actr2	Blood RNA	LF2	-0.0600976
Actr2	Blood RNA	LF3	-0.497722
Actr2	Blood RNA	LF4	-0.406333
Actr2	Blood RNA	LF5	-0.0110608
Actr2	Blood RNA	LF6	-0.00773875
Actr2	Blood RNA	LF7	-0.417415
Actr2	Blood RNA	LF8	-0.00356346
Actr3	Blood RNA	LF1	0.0499096
Actr3	Blood RNA	LF2	-0.0588734
Actr3	Blood RNA	LF3	-0.270375
Actr3	Blood RNA	LF4	-0.669991
Actr3	Blood RNA	LF5	-0.0148429
Actr3	Blood RNA	LF6	0.159749
Actr3	Blood RNA	LF7	-0.223539
Actr3	Blood RNA	LF8	-0.145046
Adam10	Blood RNA	LF1	0.0214056
Adam10	Blood RNA	LF2	-0.0237431
Adam10	Blood RNA	LF3	0.0443305
Adam10	Blood RNA	LF4	-0.924811
Adam10	Blood RNA	LF5	0.0940146
Adam10	Blood RNA	LF6	-0.00290663
Adam10	Blood RNA	LF7	-0.0771694
Adam10	Blood RNA	LF8	0.0877053
Adam8	Blood RNA	LF1	0.245098
Adam8	Blood RNA	LF2	0.0932551
Adam8	Blood RNA	LF3	0.254421
Adam8	Blood RNA	LF4	-0.0541865
Adam8	Blood RNA	LF5	0.217635
Adam8	Blood RNA	LF6	-0.0853163
Adam8	Blood RNA	LF7	-0.865285
Adam8	Blood RNA	LF8	0.161004
Adar	Blood RNA	LF1	-0.48526
Adar	Blood RNA	LF2	-0.538723
Adar	Blood RNA	LF3	0.379951
Adar	Blood RNA	LF4	0.0751946
Adar	Blood RNA	LF5	0.0186721
Adar	Blood RNA	LF6	-0.102917
Adar	Blood RNA	LF7	-0.0082688
Adar	Blood RNA	LF8	-0.114831
Adcy7	Blood RNA	LF1	-0.0114171
Adcy7	Blood RNA	LF2	-0.0679789
Adcy7	Blood RNA	LF3	-0.623107
Adcy7	Blood RNA	LF4	-0.0265845
Adcy7	Blood RNA	LF5	-0.0128932
Adcy7	Blood RNA	LF6	-0.18199
Adcy7	Blood RNA	LF7	0.207345
Adcy7	Blood RNA	LF8	0.198384
Add1	Blood RNA	LF1	0.0823709
Add1	Blood RNA	LF2	-0.227763
Add1	Blood RNA	LF3	0.426653
Add1	Blood RNA	LF4	0.0876739
Add1	Blood RNA	LF5	0.265701
Add1	Blood RNA	LF6	0.0536426
Add1	Blood RNA	LF7	0.14763
Add1	Blood RNA	LF8	0.953909
Add3	Blood RNA	LF1	0.174976
Add3	Blood RNA	LF2	-0.354159
Add3	Blood RNA	LF3	-0.295373
Add3	Blood RNA	LF4	0.0505175
Add3	Blood RNA	LF5	0.0161526
Add3	Blood RNA	LF6	0.117664
Add3	Blood RNA	LF7	0.277576
Add3	Blood RNA	LF8	0.761864
Adgre1	Blood RNA	LF1	0.206111
Adgre1	Blood RNA	LF2	-0.292004
Adgre1	Blood RNA	LF3	0.0198537
Adgre1	Blood RNA	LF4	0.0848979
Adgre1	Blood RNA	LF5	-0.00113212
Adgre1	Blood RNA	LF6	-0.00996122
Adgre1	Blood RNA	LF7	-0.722425
Adgre1	Blood RNA	LF8	-0.240423
Adgre4	Blood RNA	LF1	-0.021888
Adgre4	Blood RNA	LF2	-0.148574
Adgre4	Blood RNA	LF3	-0.434574
Adgre4	Blood RNA	LF4	-0.0533224
Adgre4	Blood RNA	LF5	0.0113734
Adgre4	Blood RNA	LF6	0.0290446
Adgre4	Blood RNA	LF7	-0.361533
Adgre4	Blood RNA	LF8	-0.250821
Adgre5	Blood RNA	LF1	0.0641846
Adgre5	Blood RNA	LF2	-0.304201
Adgre5	Blood RNA	LF3	0.454462
Adgre5	Blood RNA	LF4	0.30669
Adgre5	Blood RNA	LF5	0.00179175
Adgre5	Blood RNA	LF6	0.00276146
Adgre5	Blood RNA	LF7	-0.487814
Adgre5	Blood RNA	LF8	0.415003
Adgrg1	Blood RNA	LF1	0.166946
Adgrg1	Blood RNA	LF2	0.00398175
Adgrg1	Blood RNA	LF3	0.760101
Adgrg1	Blood RNA	LF4	-0.0964985
Adgrg1	Blood RNA	LF5	0.0482591
Adgrg1	Blood RNA	LF6	0.0301033
Adgrg1	Blood RNA	LF7	0.0158756
Adgrg1	Blood RNA	LF8	0.252904
Adipor1	Blood RNA	LF1	-0.169465
Adipor1	Blood RNA	LF2	0.200392
Adipor1	Blood RNA	LF3	0.391694
Adipor1	Blood RNA	LF4	0.0473426
Adipor1	Blood RNA	LF5	0.640026
Adipor1	Blood RNA	LF6	-0.0351534
Adipor1	Blood RNA	LF7	0.00940037
Adipor1	Blood RNA	LF8	0.125022
Adipor2	Blood RNA	LF1	0.0117541
Adipor2	Blood RNA	LF2	-0.330902
Adipor2	Blood RNA	LF3	0.520302
Adipor2	Blood RNA	LF4	-0.153048
Adipor2	Blood RNA	LF5	-0.00144265
Adipor2	Blood RNA	LF6	-0.101851
Adipor2	Blood RNA	LF7	-0.438626
Adipor2	Blood RNA	LF8	-0.795266
Adrb2	Blood RNA	LF1	0.236168
Adrb2	Blood RNA	LF2	0.341688
Adrb2	Blood RNA	LF3	-0.535179
Adrb2	Blood RNA	LF4	0.127037
Adrb2	Blood RNA	LF5	-0.00858237
Adrb2	Blood RNA	LF6	0.0885503
Adrb2	Blood RNA	LF7	0.00179973
Adrb2	Blood RNA	LF8	-0.0131058
Adrbk1	Blood RNA	LF1	0.0855974
Adrbk1	Blood RNA	LF2	-0.179761
Adrbk1	Blood RNA	LF3	0.480604
Adrbk1	Blood RNA	LF4	0.565834
Adrbk1	Blood RNA	LF5	0.00296652
Adrbk1	Blood RNA	LF6	-0.162746
Adrbk1	Blood RNA	LF7	-0.00948812
Adrbk1	Blood RNA	LF8	-0.0968793
Aes	Blood RNA	LF1	0.028909
Aes	Blood RNA	LF2	0.141277
Aes	Blood RNA	LF3	0.66367
Aes	Blood RNA	LF4	0.108025
Aes	Blood RNA	LF5	0.0186545
Aes	Blood RNA	LF6	-0.0103159
Aes	Blood RNA	LF7	0.10691
Aes	Blood RNA	LF8	-0.468119
Aff3	Blood RNA	LF1	0.310312
Aff3	Blood RNA	LF2	-0.639705
Aff3	Blood RNA	LF3	0.14997
Aff3	Blood RNA	LF4	0.0719435
Aff3	Blood RNA	LF5	0.000182084
Aff3	Blood RNA	LF6	0.0011961
Aff3	Blood RNA	LF7	0.611946
Aff3	Blood RNA	LF8	0.160645
Aff4	Blood RNA	LF1	0.303815
Aff4	Blood RNA	LF2	-0.0614458
Aff4	Blood RNA	LF3	-0.505058
Aff4	Blood RNA	LF4	-0.190238
Aff4	Blood RNA	LF5	0.0105839
Aff4	Blood RNA	LF6	0.000785315
Aff4	Blood RNA	LF7	0.205964
Aff4	Blood RNA	LF8	0.199688
Ahnak	Blood RNA	LF1	0.401971
Ahnak	Blood RNA	LF2	-0.228321
Ahnak	Blood RNA	LF3	-0.0380057
Ahnak	Blood RNA	LF4	0.0629365
Ahnak	Blood RNA	LF5	-0.0664792
Ahnak	Blood RNA	LF6	0.0998304
Ahnak	Blood RNA	LF7	-0.150299
Ahnak	Blood RNA	LF8	-0.222848
Ahsa1	Blood RNA	LF1	-0.0422744
Ahsa1	Blood RNA	LF2	-0.0174417
Ahsa1	Blood RNA	LF3	0.699296
Ahsa1	Blood RNA	LF4	-0.0384573
Ahsa1	Blood RNA	LF5	0.306485
Ahsa1	Blood RNA	LF6	0.0150052
Ahsa1	Blood RNA	LF7	0.00768875
Ahsa1	Blood RNA	LF8	-0.113943
Aim2	Blood RNA	LF1	0.331617
Aim2	Blood RNA	LF2	0.157802
Aim2	Blood RNA	LF3	-0.555975
Aim2	Blood RNA	LF4	-0.0902469
Aim2	Blood RNA	LF5	-0.0842746
Aim2	Blood RNA	LF6	-0.173598
Aim2	Blood RNA	LF7	0.183284
Aim2	Blood RNA	LF8	-0.248654
Aimp1	Blood RNA	LF1	-0.02508
Aimp1	Blood RNA	LF2	0.434072
Aimp1	Blood RNA	LF3	-0.131476
Aimp1	Blood RNA	LF4	-0.248075
Aimp1	Blood RNA	LF5	-0.00126969
Aimp1	Blood RNA	LF6	0.378916
Aimp1	Blood RNA	LF7	0.0676927
Aimp1	Blood RNA	LF8	-0.624662
Aip	Blood RNA	LF1	-0.0303392
Aip	Blood RNA	LF2	0.327028
Aip	Blood RNA	LF3	0.51595
Aip	Blood RNA	LF4	0.284865
Aip	Blood RNA	LF5	0.416379
Aip	Blood RNA	LF6	0.0289546
Aip	Blood RNA	LF7	-0.0152834
Aip	Blood RNA	LF8	0.306798
Akap13	Blood RNA	LF1	0.101638
Akap13	Blood RNA	LF2	-0.477754
Akap13	Blood RNA	LF3	-0.153881
Akap13	Blood RNA	LF4	0.272293
Akap13	Blood RNA	LF5	0.0142273
Akap13	Blood RNA	LF6	-0.0103546
Akap13	Blood RNA	LF7	-0.0527908
Akap13	Blood RNA	LF8	0.769465
Akap8	Blood RNA	LF1	0.232466
Akap8	Blood RNA	LF2	0.0290113
Akap8	Blood RNA	LF3	-0.482485
Akap8	Blood RNA	LF4	-0.267046
Akap8	Blood RNA	LF5	-0.109046
Akap8	Blood RNA	LF6	-0.0612249
Akap8	Blood RNA	LF7	0.341592
Akap8	Blood RNA	LF8	-0.53395
Akirin1	Blood RNA	LF1	0.0827184
Akirin1	Blood RNA	LF2	0.597804
Akirin1	Blood RNA	LF3	-0.117008
Akirin1	Blood RNA	LF4	-0.631129
Akirin1	Blood RNA	LF5	0.0384135
Akirin1	Blood RNA	LF6	0.227572
Akirin1	Blood RNA	LF7	-0.103416
Akirin1	Blood RNA	LF8	0.355319
Akna	Blood RNA	LF1	0.110768
Akna	Blood RNA	LF2	-0.237684
Akna	Blood RNA	LF3	0.181085
Akna	Blood RNA	LF4	0.420441
Akna	Blood RNA	LF5	0.00628748
Akna	Blood RNA	LF6	-0.0227908
Akna	Blood RNA	LF7	0.00897807
Akna	Blood RNA	LF8	0.777804
Akr1a1	Blood RNA	LF1	0.0166681
Akr1a1	Blood RNA	LF2	0.148436
Akr1a1	Blood RNA	LF3	0.361526
Akr1a1	Blood RNA	LF4	0.116748
Akr1a1	Blood RNA	LF5	-0.0261141
Akr1a1	Blood RNA	LF6	0.163807
Akr1a1	Blood RNA	LF7	-0.402759
Akr1a1	Blood RNA	LF8	-0.677566
Akt1	Blood RNA	LF1	-0.0437136
Akt1	Blood RNA	LF2	0.150309
Akt1	Blood RNA	LF3	0.0920318
Akt1	Blood RNA	LF4	0.730895
Akt1	Blood RNA	LF5	0.00145273
Akt1	Blood RNA	LF6	-0.0922215
Akt1	Blood RNA	LF7	-0.649146
Akt1	Blood RNA	LF8	0.398355
Akt2	Blood RNA	LF1	-0.194993
Akt2	Blood RNA	LF2	0.206805
Akt2	Blood RNA	LF3	0.526122
Akt2	Blood RNA	LF4	0.0202654
Akt2	Blood RNA	LF5	0.262468
Akt2	Blood RNA	LF6	-0.0952274
Akt2	Blood RNA	LF7	-0.110541
Akt2	Blood RNA	LF8	0.309189
Akt3	Blood RNA	LF1	0.229115
Akt3	Blood RNA	LF2	0.100915
Akt3	Blood RNA	LF3	0.310261
Akt3	Blood RNA	LF4	-0.698801
Akt3	Blood RNA	LF5	-0.051368
Akt3	Blood RNA	LF6	-0.0397527
Akt3	Blood RNA	LF7	0.169748
Akt3	Blood RNA	LF8	0.736069
Alas2	Blood RNA	LF1	-0.0500706
Alas2	Blood RNA	LF2	-0.0186039
Alas2	Blood RNA	LF3	0.611169
Alas2	Blood RNA	LF4	0.0338925
Alas2	Blood RNA	LF5	0.486025
Alas2	Blood RNA	LF6	0.00497456
Alas2	Blood RNA	LF7	0.011599
Alas2	Blood RNA	LF8	0.0570819
Aldh1a1	Blood RNA	LF1	-0.0505445
Aldh1a1	Blood RNA	LF2	0.0257983
Aldh1a1	Blood RNA	LF3	0.505334
Aldh1a1	Blood RNA	LF4	0.0203674
Aldh1a1	Blood RNA	LF5	0.548041
Aldh1a1	Blood RNA	LF6	0.0287197
Aldh1a1	Blood RNA	LF7	0.00169913
Aldh1a1	Blood RNA	LF8	0.329996
Aldh2	Blood RNA	LF1	0.033547
Aldh2	Blood RNA	LF2	-0.00791891
Aldh2	Blood RNA	LF3	0.758915
Aldh2	Blood RNA	LF4	0.00573714
Aldh2	Blood RNA	LF5	0.0583763
Aldh2	Blood RNA	LF6	0.0100443
Aldh2	Blood RNA	LF7	0.00768475
Aldh2	Blood RNA	LF8	-0.0595449
Aldoa	Blood RNA	LF1	0.120966
Aldoa	Blood RNA	LF2	-0.0915048
Aldoa	Blood RNA	LF3	0.693468
Aldoa	Blood RNA	LF4	0.100577
Aldoa	Blood RNA	LF5	0.100808
Aldoa	Blood RNA	LF6	0.00463918
Aldoa	Blood RNA	LF7	-0.126129
Aldoa	Blood RNA	LF8	-0.521768
Alox12	Blood RNA	LF1	-0.0039909
Alox12	Blood RNA	LF2	0.183275
Alox12	Blood RNA	LF3	0.658535
Alox12	Blood RNA	LF4	-0.394752
Alox12	Blood RNA	LF5	0.0761056
Alox12	Blood RNA	LF6	-0.0197995
Alox12	Blood RNA	LF7	0.00809605
Alox12	Blood RNA	LF8	0.521081
Alox15	Blood RNA	LF1	0.176021
Alox15	Blood RNA	LF2	-0.266231
Alox15	Blood RNA	LF3	0.090016
Alox15	Blood RNA	LF4	0.232639
Alox15	Blood RNA	LF5	-0.000706924
Alox15	Blood RNA	LF6	0.0115677
Alox15	Blood RNA	LF7	-0.0539042
Alox15	Blood RNA	LF8	0.153958
Alox5ap	Blood RNA	LF1	-0.00216666
Alox5ap	Blood RNA	LF2	0.403788
Alox5ap	Blood RNA	LF3	0.46607
Alox5ap	Blood RNA	LF4	-0.230582
Alox5ap	Blood RNA	LF5	0.11719
Alox5ap	Blood RNA	LF6	-0.116486
Alox5ap	Blood RNA	LF7	-0.545918
Alox5ap	Blood RNA	LF8	-0.0797933
Als2cl	Blood RNA	LF1	-0.748416
Als2cl	Blood RNA	LF2	0.131844
Als2cl	Blood RNA	LF3	-0.201238
Als2cl	Blood RNA	LF4	-0.213012
Als2cl	Blood RNA	LF5	-0.032577
Als2cl	Blood RNA	LF6	-0.0798752
Als2cl	Blood RNA	LF7	-0.0198998
Als2cl	Blood RNA	LF8	0.332529
Amica1	Blood RNA	LF1	-0.0350566
Amica1	Blood RNA	LF2	0.133743
Amica1	Blood RNA	LF3	0.225598
Amica1	Blood RNA	LF4	-0.280977
Amica1	Blood RNA	LF5	0.123362
Amica1	Blood RNA	LF6	-0.0127679
Amica1	Blood RNA	LF7	-0.786542
Amica1	Blood RNA	LF8	-0.214525
Anapc13	Blood RNA	LF1	-0.0856754
Anapc13	Blood RNA	LF2	0.0588964
Anapc13	Blood RNA	LF3	0.593537
Anapc13	Blood RNA	LF4	-0.0517316
Anapc13	Blood RNA	LF5	0.297181
Anapc13	Blood RNA	LF6	0.0192044
Anapc13	Blood RNA	LF7	0.0069655
Anapc13	Blood RNA	LF8	-0.658676
Anapc2	Blood RNA	LF1	0.147525
Anapc2	Blood RNA	LF2	-0.337315
Anapc2	Blood RNA	LF3	0.685753
Anapc2	Blood RNA	LF4	0.0826519
Anapc2	Blood RNA	LF5	-0.00294085
Anapc2	Blood RNA	LF6	0.0404383
Anapc2	Blood RNA	LF7	0.112501
Anapc2	Blood RNA	LF8	-0.449961
Anapc5	Blood RNA	LF1	-0.00837209
Anapc5	Blood RNA	LF2	-0.252926
Anapc5	Blood RNA	LF3	0.555171
Anapc5	Blood RNA	LF4	0.121989
Anapc5	Blood RNA	LF5	-0.00914159
Anapc5	Blood RNA	LF6	-0.0113788
Anapc5	Blood RNA	LF7	0.258525
Anapc5	Blood RNA	LF8	-0.752124
Angpt1	Blood RNA	LF1	0.120832
Angpt1	Blood RNA	LF2	0.501454
Angpt1	Blood RNA	LF3	0.316975
Angpt1	Blood RNA	LF4	-0.754278
Angpt1	Blood RNA	LF5	-0.131134
Angpt1	Blood RNA	LF6	0.021756
Angpt1	Blood RNA	LF7	0.00256947
Angpt1	Blood RNA	LF8	0.549963
Ankrd11	Blood RNA	LF1	-0.0336227
Ankrd11	Blood RNA	LF2	-0.0909167
Ankrd11	Blood RNA	LF3	-0.345448
Ankrd11	Blood RNA	LF4	0.427331
Ankrd11	Blood RNA	LF5	0.0445775
Ankrd11	Blood RNA	LF6	-0.059608
Ankrd11	Blood RNA	LF7	-0.0781516
Ankrd11	Blood RNA	LF8	0.679646
Ankrd13a	Blood RNA	LF1	0.0871426
Ankrd13a	Blood RNA	LF2	-0.172733
Ankrd13a	Blood RNA	LF3	0.561822
Ankrd13a	Blood RNA	LF4	0.233866
Ankrd13a	Blood RNA	LF5	-0.0103592
Ankrd13a	Blood RNA	LF6	-0.0030055
Ankrd13a	Blood RNA	LF7	-0.248863
Ankrd13a	Blood RNA	LF8	0.229115
Ankrd28	Blood RNA	LF1	-0.237172
Ankrd28	Blood RNA	LF2	0.0744562
Ankrd28	Blood RNA	LF3	0.211961
Ankrd28	Blood RNA	LF4	-0.684348
Ankrd28	Blood RNA	LF5	0.0705896
Ankrd28	Blood RNA	LF6	-0.0140116
Ankrd28	Blood RNA	LF7	-0.0925664
Ankrd28	Blood RNA	LF8	0.708844
Ankrd44	Blood RNA	LF1	0.0686562
Ankrd44	Blood RNA	LF2	-0.582785
Ankrd44	Blood RNA	LF3	-0.32737
Ankrd44	Blood RNA	LF4	-0.287661
Ankrd44	Blood RNA	LF5	0.00125075
Ankrd44	Blood RNA	LF6	0.0189013
Ankrd44	Blood RNA	LF7	-0.0111254
Ankrd44	Blood RNA	LF8	0.400003
Anp32a	Blood RNA	LF1	0.0108845
Anp32a	Blood RNA	LF2	-0.304315
Anp32a	Blood RNA	LF3	0.410463
Anp32a	Blood RNA	LF4	-0.29134
Anp32a	Blood RNA	LF5	-0.182266
Anp32a	Blood RNA	LF6	0.00397541
Anp32a	Blood RNA	LF7	-0.0128545
Anp32a	Blood RNA	LF8	-0.777256
Anp32b	Blood RNA	LF1	0.00153152
Anp32b	Blood RNA	LF2	-0.363637
Anp32b	Blood RNA	LF3	0.33772
Anp32b	Blood RNA	LF4	-0.312286
Anp32b	Blood RNA	LF5	-0.0439693
Anp32b	Blood RNA	LF6	-0.157274
Anp32b	Blood RNA	LF7	0.205345
Anp32b	Blood RNA	LF8	-0.488112
Anp32e	Blood RNA	LF1	0.159543
Anp32e	Blood RNA	LF2	-0.00711006
Anp32e	Blood RNA	LF3	0.377505
Anp32e	Blood RNA	LF4	0.106297
Anp32e	Blood RNA	LF5	0.650042
Anp32e	Blood RNA	LF6	0.161806
Anp32e	Blood RNA	LF7	0.00768198
Anp32e	Blood RNA	LF8	0.457449
Anxa1	Blood RNA	LF1	0.146185
Anxa1	Blood RNA	LF2	0.33326
Anxa1	Blood RNA	LF3	-0.084113
Anxa1	Blood RNA	LF4	-0.154561
Anxa1	Blood RNA	LF5	-0.12558
Anxa1	Blood RNA	LF6	0.00163072
Anxa1	Blood RNA	LF7	-0.897029
Anxa1	Blood RNA	LF8	-0.359115
Anxa2	Blood RNA	LF1	0.0562714
Anxa2	Blood RNA	LF2	-0.0695618
Anxa2	Blood RNA	LF3	0.400024
Anxa2	Blood RNA	LF4	-0.0568175
Anxa2	Blood RNA	LF5	-0.0250022
Anxa2	Blood RNA	LF6	-0.0227664
Anxa2	Blood RNA	LF7	-0.86344
Anxa2	Blood RNA	LF8	-0.603485
Anxa5	Blood RNA	LF1	0.0319315
Anxa5	Blood RNA	LF2	-0.308536
Anxa5	Blood RNA	LF3	0.597179
Anxa5	Blood RNA	LF4	0.0949489
Anxa5	Blood RNA	LF5	0.0051725
Anxa5	Blood RNA	LF6	0.033473
Anxa5	Blood RNA	LF7	-0.448765
Anxa5	Blood RNA	LF8	0.00288615
Anxa6	Blood RNA	LF1	-0.0588388
Anxa6	Blood RNA	LF2	-0.449901
Anxa6	Blood RNA	LF3	0.629925
Anxa6	Blood RNA	LF4	0.130739
Anxa6	Blood RNA	LF5	0.0102979
Anxa6	Blood RNA	LF6	0.015998
Anxa6	Blood RNA	LF7	0.168238
Anxa6	Blood RNA	LF8	-0.429532
Ap1b1	Blood RNA	LF1	-0.0186011
Ap1b1	Blood RNA	LF2	-0.257926
Ap1b1	Blood RNA	LF3	0.567583
Ap1b1	Blood RNA	LF4	0.262696
Ap1b1	Blood RNA	LF5	0.0157235
Ap1b1	Blood RNA	LF6	0.00860807
Ap1b1	Blood RNA	LF7	0.300518
Ap1b1	Blood RNA	LF8	0.428226
Ap1m1	Blood RNA	LF1	0.159064
Ap1m1	Blood RNA	LF2	-0.0969522
Ap1m1	Blood RNA	LF3	0.407073
Ap1m1	Blood RNA	LF4	0.6244
Ap1m1	Blood RNA	LF5	-0.00123203
Ap1m1	Blood RNA	LF6	-0.0183517
Ap1m1	Blood RNA	LF7	0.174764
Ap1m1	Blood RNA	LF8	0.437315
Ap1s2	Blood RNA	LF1	0.187263
Ap1s2	Blood RNA	LF2	0.0943518
Ap1s2	Blood RNA	LF3	0.0311856
Ap1s2	Blood RNA	LF4	-0.606934
Ap1s2	Blood RNA	LF5	-0.00189221
Ap1s2	Blood RNA	LF6	-0.120889
Ap1s2	Blood RNA	LF7	-0.503949
Ap1s2	Blood RNA	LF8	-0.532598
Ap2a2	Blood RNA	LF1	-0.0136518
Ap2a2	Blood RNA	LF2	-0.227158
Ap2a2	Blood RNA	LF3	0.556449
Ap2a2	Blood RNA	LF4	0.00330278
Ap2a2	Blood RNA	LF5	-0.0627006
Ap2a2	Blood RNA	LF6	0.0119063
Ap2a2	Blood RNA	LF7	-0.552261
Ap2a2	Blood RNA	LF8	-0.532319
Ap2b1	Blood RNA	LF1	0.0682392
Ap2b1	Blood RNA	LF2	-0.569009
Ap2b1	Blood RNA	LF3	0.652151
Ap2b1	Blood RNA	LF4	0.0364886
Ap2b1	Blood RNA	LF5	0.00371968
Ap2b1	Blood RNA	LF6	0.06364
Ap2b1	Blood RNA	LF7	0.199916
Ap2b1	Blood RNA	LF8	0.0252476
Ap2m1	Blood RNA	LF1	-0.0147929
Ap2m1	Blood RNA	LF2	0.101853
Ap2m1	Blood RNA	LF3	0.743678
Ap2m1	Blood RNA	LF4	-0.262364
Ap2m1	Blood RNA	LF5	0.0694483
Ap2m1	Blood RNA	LF6	-0.0178903
Ap2m1	Blood RNA	LF7	0.000407384
Ap2m1	Blood RNA	LF8	0.113805
Ap2s1	Blood RNA	LF1	-0.0880141
Ap2s1	Blood RNA	LF2	0.103611
Ap2s1	Blood RNA	LF3	0.544379
Ap2s1	Blood RNA	LF4	0.327898
Ap2s1	Blood RNA	LF5	0.0188153
Ap2s1	Blood RNA	LF6	0.00800868
Ap2s1	Blood RNA	LF7	-0.118747
Ap2s1	Blood RNA	LF8	-0.57421
Apbb1ip	Blood RNA	LF1	0.0443185
Apbb1ip	Blood RNA	LF2	-0.829185
Apbb1ip	Blood RNA	LF3	0.374853
Apbb1ip	Blood RNA	LF4	-0.0891982
Apbb1ip	Blood RNA	LF5	-0.00119045
Apbb1ip	Blood RNA	LF6	0.00421735
Apbb1ip	Blood RNA	LF7	-0.358317
Apbb1ip	Blood RNA	LF8	0.121042
Api5	Blood RNA	LF1	0.0518237
Api5	Blood RNA	LF2	-0.311201
Api5	Blood RNA	LF3	-0.3528
Api5	Blood RNA	LF4	-0.488341
Api5	Blood RNA	LF5	-0.0922426
Api5	Blood RNA	LF6	0.0866192
Api5	Blood RNA	LF7	-0.450362
Api5	Blood RNA	LF8	-0.143103
Apobec3	Blood RNA	LF1	0.0916335
Apobec3	Blood RNA	LF2	-0.289628
Apobec3	Blood RNA	LF3	-0.00373794
Apobec3	Blood RNA	LF4	-0.0726279
Apobec3	Blood RNA	LF5	0.131221
Apobec3	Blood RNA	LF6	-0.280421
Apobec3	Blood RNA	LF7	0.853735
Apobec3	Blood RNA	LF8	-0.440068
Apoe	Blood RNA	LF1	0.189961
Apoe	Blood RNA	LF2	-0.115286
Apoe	Blood RNA	LF3	0.512072
Apoe	Blood RNA	LF4	0.24318
Apoe	Blood RNA	LF5	-0.0123618
Apoe	Blood RNA	LF6	-0.00724098
Apoe	Blood RNA	LF7	-0.348726
Apoe	Blood RNA	LF8	-0.516536
Apol11b	Blood RNA	LF1	-0.199917
Apol11b	Blood RNA	LF2	0.157494
Apol11b	Blood RNA	LF3	0.218552
Apol11b	Blood RNA	LF4	0.160286
Apol11b	Blood RNA	LF5	0.42021
Apol11b	Blood RNA	LF6	0.0215242
Apol11b	Blood RNA	LF7	0.0190908
Apol11b	Blood RNA	LF8	0.420597
App	Blood RNA	LF1	0.28045
App	Blood RNA	LF2	-0.0951755
App	Blood RNA	LF3	0.211356
App	Blood RNA	LF4	-0.062841
App	Blood RNA	LF5	-0.00328594
App	Blood RNA	LF6	0.0178276
App	Blood RNA	LF7	-1.00478
App	Blood RNA	LF8	0.117793
Aqp1	Blood RNA	LF1	-0.113759
Aqp1	Blood RNA	LF2	0.130982
Aqp1	Blood RNA	LF3	0.54022
Aqp1	Blood RNA	LF4	-0.3298
Aqp1	Blood RNA	LF5	0.175016
Aqp1	Blood RNA	LF6	0.0183663
Aqp1	Blood RNA	LF7	0.0030229
Aqp1	Blood RNA	LF8	0.498602
Aqp9	Blood RNA	LF1	-0.00870943
Aqp9	Blood RNA	LF2	-0.0452475
Aqp9	Blood RNA	LF3	0.473532
Aqp9	Blood RNA	LF4	-0.0899872
Aqp9	Blood RNA	LF5	0.394654
Aqp9	Blood RNA	LF6	0.0283217
Aqp9	Blood RNA	LF7	-0.322646
Aqp9	Blood RNA	LF8	0.341307
Arap1	Blood RNA	LF1	0.204305
Arap1	Blood RNA	LF2	-0.0334542
Arap1	Blood RNA	LF3	0.457766
Arap1	Blood RNA	LF4	0.61511
Arap1	Blood RNA	LF5	-0.00583747
Arap1	Blood RNA	LF6	0.00161462
Arap1	Blood RNA	LF7	-0.0402284
Arap1	Blood RNA	LF8	0.510395
Arcn1	Blood RNA	LF1	0.167483
Arcn1	Blood RNA	LF2	-0.363586
Arcn1	Blood RNA	LF3	-0.366754
Arcn1	Blood RNA	LF4	-0.187882
Arcn1	Blood RNA	LF5	-0.0356621
Arcn1	Blood RNA	LF6	0.283751
Arcn1	Blood RNA	LF7	-0.126698
Arcn1	Blood RNA	LF8	0.28205
Arf1	Blood RNA	LF1	-0.0474487
Arf1	Blood RNA	LF2	0.301178
Arf1	Blood RNA	LF3	0.0540921
Arf1	Blood RNA	LF4	0.12732
Arf1	Blood RNA	LF5	0.0146113
Arf1	Blood RNA	LF6	0.010683
Arf1	Blood RNA	LF7	-0.47633
Arf1	Blood RNA	LF8	1.02201
Arf3	Blood RNA	LF1	-0.0089448
Arf3	Blood RNA	LF2	-0.216464
Arf3	Blood RNA	LF3	0.575947
Arf3	Blood RNA	LF4	-0.132409
Arf3	Blood RNA	LF5	0.000853724
Arf3	Blood RNA	LF6	-0.019349
Arf3	Blood RNA	LF7	-0.020531
Arf3	Blood RNA	LF8	0.689886
Arf4	Blood RNA	LF1	0.133275
Arf4	Blood RNA	LF2	-0.0253197
Arf4	Blood RNA	LF3	-0.455891
Arf4	Blood RNA	LF4	-0.399131
Arf4	Blood RNA	LF5	-0.00400961
Arf4	Blood RNA	LF6	0.0258831
Arf4	Blood RNA	LF7	0.0125404
Arf4	Blood RNA	LF8	-0.0819777
Arf5	Blood RNA	LF1	-0.29691
Arf5	Blood RNA	LF2	0.302271
Arf5	Blood RNA	LF3	0.295356
Arf5	Blood RNA	LF4	0.00251019
Arf5	Blood RNA	LF5	0.33102
Arf5	Blood RNA	LF6	0.0272653
Arf5	Blood RNA	LF7	-0.127907
Arf5	Blood RNA	LF8	0.0678577
Arf6	Blood RNA	LF1	0.411012
Arf6	Blood RNA	LF2	-0.00603946
Arf6	Blood RNA	LF3	-0.354869
Arf6	Blood RNA	LF4	-0.363081
Arf6	Blood RNA	LF5	-0.0065072
Arf6	Blood RNA	LF6	-0.00319963
Arf6	Blood RNA	LF7	0.136066
Arf6	Blood RNA	LF8	-0.437998
Arfgef1	Blood RNA	LF1	0.421533
Arfgef1	Blood RNA	LF2	-0.292166
Arfgef1	Blood RNA	LF3	-0.347924
Arfgef1	Blood RNA	LF4	-0.241193
Arfgef1	Blood RNA	LF5	-0.00321525
Arfgef1	Blood RNA	LF6	0.275887
Arfgef1	Blood RNA	LF7	0.0284078
Arfgef1	Blood RNA	LF8	0.151009
Arfip1	Blood RNA	LF1	0.0271261
Arfip1	Blood RNA	LF2	0.242571
Arfip1	Blood RNA	LF3	0.0143159
Arfip1	Blood RNA	LF4	-0.831367
Arfip1	Blood RNA	LF5	-0.0829161
Arfip1	Blood RNA	LF6	-0.0183225
Arfip1	Blood RNA	LF7	-0.35776
Arfip1	Blood RNA	LF8	0.143956
Arglu1	Blood RNA	LF1	0.126474
Arglu1	Blood RNA	LF2	0.0589404
Arglu1	Blood RNA	LF3	-0.0862768
Arglu1	Blood RNA	LF4	-0.443257
Arglu1	Blood RNA	LF5	-0.08025
Arglu1	Blood RNA	LF6	0.14089
Arglu1	Blood RNA	LF7	0.209842
Arglu1	Blood RNA	LF8	-0.74473
Arhgap10	Blood RNA	LF1	0.136647
Arhgap10	Blood RNA	LF2	0.232815
Arhgap10	Blood RNA	LF3	0.64719
Arhgap10	Blood RNA	LF4	-0.448861
Arhgap10	Blood RNA	LF5	-0.081166
Arhgap10	Blood RNA	LF6	-0.0609371
Arhgap10	Blood RNA	LF7	0.0492107
Arhgap10	Blood RNA	LF8	0.684075
Arhgap15	Blood RNA	LF1	-0.0477957
Arhgap15	Blood RNA	LF2	0.316294
Arhgap15	Blood RNA	LF3	-0.609578
Arhgap15	Blood RNA	LF4	-0.175353
Arhgap15	Blood RNA	LF5	0.00444653
Arhgap15	Blood RNA	LF6	0.0173718
Arhgap15	Blood RNA	LF7	-0.0590737
Arhgap15	Blood RNA	LF8	-0.286117
Arhgap17	Blood RNA	LF1	0.3169
Arhgap17	Blood RNA	LF2	-0.316223
Arhgap17	Blood RNA	LF3	-0.286266
Arhgap17	Blood RNA	LF4	0.327953
Arhgap17	Blood RNA	LF5	-0.00357739
Arhgap17	Blood RNA	LF6	0.00479583
Arhgap17	Blood RNA	LF7	0.26977
Arhgap17	Blood RNA	LF8	0.457827
Arhgap18	Blood RNA	LF1	0.0357731
Arhgap18	Blood RNA	LF2	0.204248
Arhgap18	Blood RNA	LF3	0.447817
Arhgap18	Blood RNA	LF4	-0.753899
Arhgap18	Blood RNA	LF5	-0.0162533
Arhgap18	Blood RNA	LF6	0.15298
Arhgap18	Blood RNA	LF7	-0.0253246
Arhgap18	Blood RNA	LF8	0.649116
Arhgap30	Blood RNA	LF1	0.235562
Arhgap30	Blood RNA	LF2	-0.0275298
Arhgap30	Blood RNA	LF3	-0.527438
Arhgap30	Blood RNA	LF4	0.105139
Arhgap30	Blood RNA	LF5	-0.133291
Arhgap30	Blood RNA	LF6	0.192304
Arhgap30	Blood RNA	LF7	-0.271415
Arhgap30	Blood RNA	LF8	0.171264
Arhgap4	Blood RNA	LF1	0.00575437
Arhgap4	Blood RNA	LF2	-0.12673
Arhgap4	Blood RNA	LF3	0.403886
Arhgap4	Blood RNA	LF4	0.178268
Arhgap4	Blood RNA	LF5	-0.0575727
Arhgap4	Blood RNA	LF6	-0.0693101
Arhgap4	Blood RNA	LF7	0.333867
Arhgap4	Blood RNA	LF8	-0.5974
Arhgap9	Blood RNA	LF1	-0.591323
Arhgap9	Blood RNA	LF2	0.0037718
Arhgap9	Blood RNA	LF3	0.25361
Arhgap9	Blood RNA	LF4	0.0179025
Arhgap9	Blood RNA	LF5	-0.1852
Arhgap9	Blood RNA	LF6	-0.0154652
Arhgap9	Blood RNA	LF7	-0.599498
Arhgap9	Blood RNA	LF8	-0.395892
Arhgdia	Blood RNA	LF1	0.0793989
Arhgdia	Blood RNA	LF2	-0.122222
Arhgdia	Blood RNA	LF3	0.649852
Arhgdia	Blood RNA	LF4	0.355358
Arhgdia	Blood RNA	LF5	-0.000185726
Arhgdia	Blood RNA	LF6	0.00720627
Arhgdia	Blood RNA	LF7	0.00323975
Arhgdia	Blood RNA	LF8	-0.317752
Arhgdib	Blood RNA	LF1	-0.00302843
Arhgdib	Blood RNA	LF2	-0.171483
Arhgdib	Blood RNA	LF3	0.655306
Arhgdib	Blood RNA	LF4	-0.113922
Arhgdib	Blood RNA	LF5	-0.00120329
Arhgdib	Blood RNA	LF6	-0.00657606
Arhgdib	Blood RNA	LF7	0.00241714
Arhgdib	Blood RNA	LF8	-0.751003
Arhgef1	Blood RNA	LF1	-0.163661
Arhgef1	Blood RNA	LF2	0.0204174
Arhgef1	Blood RNA	LF3	0.134022
Arhgef1	Blood RNA	LF4	0.685348
Arhgef1	Blood RNA	LF5	0.0133147
Arhgef1	Blood RNA	LF6	-0.00962954
Arhgef1	Blood RNA	LF7	0.142559
Arhgef1	Blood RNA	LF8	0.726223
Arhgef12	Blood RNA	LF1	0.135166
Arhgef12	Blood RNA	LF2	-0.0118881
Arhgef12	Blood RNA	LF3	0.606949
Arhgef12	Blood RNA	LF4	-0.419485
Arhgef12	Blood RNA	LF5	0.0167041
Arhgef12	Blood RNA	LF6	0.0176041
Arhgef12	Blood RNA	LF7	0.0073406
Arhgef12	Blood RNA	LF8	0.642624
Arhgef18	Blood RNA	LF1	0.0340714
Arhgef18	Blood RNA	LF2	-0.397536
Arhgef18	Blood RNA	LF3	0.394964
Arhgef18	Blood RNA	LF4	0.15654
Arhgef18	Blood RNA	LF5	-0.0015267
Arhgef18	Blood RNA	LF6	-0.0174343
Arhgef18	Blood RNA	LF7	0.543168
Arhgef18	Blood RNA	LF8	-0.10983
Arhgef3	Blood RNA	LF1	0.10865
Arhgef3	Blood RNA	LF2	-0.524214
Arhgef3	Blood RNA	LF3	-0.280716
Arhgef3	Blood RNA	LF4	0.0763881
Arhgef3	Blood RNA	LF5	-0.0378154
Arhgef3	Blood RNA	LF6	0.0986965
Arhgef3	Blood RNA	LF7	0.0319807
Arhgef3	Blood RNA	LF8	0.19882
Arid1a	Blood RNA	LF1	0.16626
Arid1a	Blood RNA	LF2	-0.494387
Arid1a	Blood RNA	LF3	0.00420475
Arid1a	Blood RNA	LF4	0.10558
Arid1a	Blood RNA	LF5	0.00109451
Arid1a	Blood RNA	LF6	0.161579
Arid1a	Blood RNA	LF7	0.223763
Arid1a	Blood RNA	LF8	0.894796
Arid4b	Blood RNA	LF1	0.194664
Arid4b	Blood RNA	LF2	-0.0864529
Arid4b	Blood RNA	LF3	-0.606862
Arid4b	Blood RNA	LF4	-0.229301
Arid4b	Blood RNA	LF5	0.133397
Arid4b	Blood RNA	LF6	-0.00539091
Arid4b	Blood RNA	LF7	0.0899771
Arid4b	Blood RNA	LF8	-0.0755982
Arid5a	Blood RNA	LF1	0.170513
Arid5a	Blood RNA	LF2	-0.029268
Arid5a	Blood RNA	LF3	0.571345
Arid5a	Blood RNA	LF4	0.0854604
Arid5a	Blood RNA	LF5	0.00195639
Arid5a	Blood RNA	LF6	-0.0837254
Arid5a	Blood RNA	LF7	-0.356184
Arid5a	Blood RNA	LF8	-0.518304
Arih1	Blood RNA	LF1	0.148058
Arih1	Blood RNA	LF2	0.0111115
Arih1	Blood RNA	LF3	-0.0365128
Arih1	Blood RNA	LF4	-0.748458
Arih1	Blood RNA	LF5	0.268337
Arih1	Blood RNA	LF6	0.00163074
Arih1	Blood RNA	LF7	-0.024381
Arih1	Blood RNA	LF8	0.413527
Arl2bp	Blood RNA	LF1	0.0027947
Arl2bp	Blood RNA	LF2	0.138354
Arl2bp	Blood RNA	LF3	0.46069
Arl2bp	Blood RNA	LF4	-0.025724
Arl2bp	Blood RNA	LF5	0.50809
Arl2bp	Blood RNA	LF6	-0.0162655
Arl2bp	Blood RNA	LF7	0.151981
Arl2bp	Blood RNA	LF8	0.395076
Arl4c	Blood RNA	LF1	-0.551749
Arl4c	Blood RNA	LF2	-0.331282
Arl4c	Blood RNA	LF3	-0.0288594
Arl4c	Blood RNA	LF4	-0.0243176
Arl4c	Blood RNA	LF5	-0.171239
Arl4c	Blood RNA	LF6	0.037122
Arl4c	Blood RNA	LF7	-0.366186
Arl4c	Blood RNA	LF8	0.277732
Arl5a	Blood RNA	LF1	-0.183784
Arl5a	Blood RNA	LF2	0.05338
Arl5a	Blood RNA	LF3	-0.0146988
Arl5a	Blood RNA	LF4	-0.883617
Arl5a	Blood RNA	LF5	-0.00949257
Arl5a	Blood RNA	LF6	-0.0175826
Arl5a	Blood RNA	LF7	-0.0716781
Arl5a	Blood RNA	LF8	0.347387
Arl6ip1	Blood RNA	LF1	-0.0314802
Arl6ip1	Blood RNA	LF2	0.290487
Arl6ip1	Blood RNA	LF3	-0.194037
Arl6ip1	Blood RNA	LF4	-0.440323
Arl6ip1	Blood RNA	LF5	0.365378
Arl6ip1	Blood RNA	LF6	-0.0372642
Arl6ip1	Blood RNA	LF7	0.267106
Arl6ip1	Blood RNA	LF8	-0.36052
Arl6ip5	Blood RNA	LF1	-0.335525
Arl6ip5	Blood RNA	LF2	0.283903
Arl6ip5	Blood RNA	LF3	-0.562584
Arl6ip5	Blood RNA	LF4	0.0193493
Arl6ip5	Blood RNA	LF5	-0.214587
Arl6ip5	Blood RNA	LF6	0.085099
Arl6ip5	Blood RNA	LF7	-0.355353
Arl6ip5	Blood RNA	LF8	0.0493504
Arpc1a	Blood RNA	LF1	0.113899
Arpc1a	Blood RNA	LF2	0.383747
Arpc1a	Blood RNA	LF3	0.661341
Arpc1a	Blood RNA	LF4	-0.424278
Arpc1a	Blood RNA	LF5	0.00134427
Arpc1a	Blood RNA	LF6	-0.00558693
Arpc1a	Blood RNA	LF7	-0.00696558
Arpc1a	Blood RNA	LF8	0.0757622
Arpc1b	Blood RNA	LF1	-0.0245351
Arpc1b	Blood RNA	LF2	0.257991
Arpc1b	Blood RNA	LF3	0.357958
Arpc1b	Blood RNA	LF4	0.617908
Arpc1b	Blood RNA	LF5	0.0125221
Arpc1b	Blood RNA	LF6	-0.00337697
Arpc1b	Blood RNA	LF7	-0.485728
Arpc1b	Blood RNA	LF8	0.0924625
Arpc2	Blood RNA	LF1	0.0970229
Arpc2	Blood RNA	LF2	0.160906
Arpc2	Blood RNA	LF3	0.520817
Arpc2	Blood RNA	LF4	-0.550052
Arpc2	Blood RNA	LF5	-0.146449
Arpc2	Blood RNA	LF6	-0.119318
Arpc2	Blood RNA	LF7	-0.371232
Arpc2	Blood RNA	LF8	-0.0342632
Arpc3	Blood RNA	LF1	0.0353835
Arpc3	Blood RNA	LF2	0.313364
Arpc3	Blood RNA	LF3	0.541667
Arpc3	Blood RNA	LF4	-0.249153
Arpc3	Blood RNA	LF5	0.124162
Arpc3	Blood RNA	LF6	0.111317
Arpc3	Blood RNA	LF7	-0.293559
Arpc3	Blood RNA	LF8	-0.487774
Arpc4	Blood RNA	LF1	0.0292609
Arpc4	Blood RNA	LF2	0.164654
Arpc4	Blood RNA	LF3	0.401659
Arpc4	Blood RNA	LF4	0.503756
Arpc4	Blood RNA	LF5	-0.0266587
Arpc4	Blood RNA	LF6	0.0917981
Arpc4	Blood RNA	LF7	-0.562696
Arpc4	Blood RNA	LF8	-0.0857778
Arpc5	Blood RNA	LF1	0.0688165
Arpc5	Blood RNA	LF2	0.0733846
Arpc5	Blood RNA	LF3	0.0762136
Arpc5	Blood RNA	LF4	-0.625641
Arpc5	Blood RNA	LF5	0.0979049
Arpc5	Blood RNA	LF6	0.0169766
Arpc5	Blood RNA	LF7	-0.496981
Arpc5	Blood RNA	LF8	-0.455054
Arpc5l	Blood RNA	LF1	0.287438
Arpc5l	Blood RNA	LF2	0.0403416
Arpc5l	Blood RNA	LF3	-0.0480987
Arpc5l	Blood RNA	LF4	-0.152598
Arpc5l	Blood RNA	LF5	-0.0128937
Arpc5l	Blood RNA	LF6	0.168092
Arpc5l	Blood RNA	LF7	0.504876
Arpc5l	Blood RNA	LF8	-0.759915
Arrb1	Blood RNA	LF1	-0.0168772
Arrb1	Blood RNA	LF2	-0.0727601
Arrb1	Blood RNA	LF3	0.616895
Arrb1	Blood RNA	LF4	-0.261059
Arrb1	Blood RNA	LF5	0.00451865
Arrb1	Blood RNA	LF6	0.00344722
Arrb1	Blood RNA	LF7	-0.0119908
Arrb1	Blood RNA	LF8	0.725148
Arrb2	Blood RNA	LF1	-0.00850867
Arrb2	Blood RNA	LF2	0.0811046
Arrb2	Blood RNA	LF3	0.709996
Arrb2	Blood RNA	LF4	-0.125465
Arrb2	Blood RNA	LF5	0.00120193
Arrb2	Blood RNA	LF6	-0.0125252
Arrb2	Blood RNA	LF7	-0.165299
Arrb2	Blood RNA	LF8	-0.371605
Arrdc3	Blood RNA	LF1	0.193939
Arrdc3	Blood RNA	LF2	0.203994
Arrdc3	Blood RNA	LF3	0.0134368
Arrdc3	Blood RNA	LF4	-0.445613
Arrdc3	Blood RNA	LF5	0.0138471
Arrdc3	Blood RNA	LF6	-0.115842
Arrdc3	Blood RNA	LF7	-0.631208
Arrdc3	Blood RNA	LF8	0.0263264
Asah1	Blood RNA	LF1	0.0726581
Asah1	Blood RNA	LF2	-0.168323
Asah1	Blood RNA	LF3	-0.40356
Asah1	Blood RNA	LF4	-0.0106256
Asah1	Blood RNA	LF5	-0.00514438
Asah1	Blood RNA	LF6	-0.00524312
Asah1	Blood RNA	LF7	-0.905598
Asah1	Blood RNA	LF8	-0.122254
Asap1	Blood RNA	LF1	0.0760942
Asap1	Blood RNA	LF2	-0.130122
Asap1	Blood RNA	LF3	0.615267
Asap1	Blood RNA	LF4	-0.391678
Asap1	Blood RNA	LF5	-0.00168303
Asap1	Blood RNA	LF6	0.00515985
Asap1	Blood RNA	LF7	-0.137116
Asap1	Blood RNA	LF8	0.68148
Asb1	Blood RNA	LF1	-0.0855492
Asb1	Blood RNA	LF2	0.00257417
Asb1	Blood RNA	LF3	0.595808
Asb1	Blood RNA	LF4	-0.192219
Asb1	Blood RNA	LF5	0.430295
Asb1	Blood RNA	LF6	0.00279867
Asb1	Blood RNA	LF7	-0.00218689
Asb1	Blood RNA	LF8	0.22393
Ash1l	Blood RNA	LF1	0.161234
Ash1l	Blood RNA	LF2	-0.136791
Ash1l	Blood RNA	LF3	-0.565911
Ash1l	Blood RNA	LF4	0.0155547
Ash1l	Blood RNA	LF5	0.0212295
Ash1l	Blood RNA	LF6	-0.152898
Ash1l	Blood RNA	LF7	0.239892
Ash1l	Blood RNA	LF8	0.0181059
Asprv1	Blood RNA	LF1	-0.0173517
Asprv1	Blood RNA	LF2	-0.0194676
Asprv1	Blood RNA	LF3	0.37243
Asprv1	Blood RNA	LF4	-0.107067
Asprv1	Blood RNA	LF5	0.131453
Asprv1	Blood RNA	LF6	-0.127968
Asprv1	Blood RNA	LF7	-0.577498
Asprv1	Blood RNA	LF8	-0.78885
Aspscr1	Blood RNA	LF1	-0.0407274
Aspscr1	Blood RNA	LF2	-0.0491565
Aspscr1	Blood RNA	LF3	0.573957
Aspscr1	Blood RNA	LF4	0.277723
Aspscr1	Blood RNA	LF5	0.0139886
Aspscr1	Blood RNA	LF6	-0.0237842
Aspscr1	Blood RNA	LF7	-0.000789623
Aspscr1	Blood RNA	LF8	-0.695125
Atad1	Blood RNA	LF1	0.0596717
Atad1	Blood RNA	LF2	0.0586396
Atad1	Blood RNA	LF3	-0.62436
Atad1	Blood RNA	LF4	-0.243255
Atad1	Blood RNA	LF5	0.00608013
Atad1	Blood RNA	LF6	0.00647645
Atad1	Blood RNA	LF7	-0.00155096
Atad1	Blood RNA	LF8	-0.31199
Atf4	Blood RNA	LF1	0.376185
Atf4	Blood RNA	LF2	0.605504
Atf4	Blood RNA	LF3	-0.0167041
Atf4	Blood RNA	LF4	-0.170895
Atf4	Blood RNA	LF5	-0.108501
Atf4	Blood RNA	LF6	0.0160165
Atf4	Blood RNA	LF7	0.0208787
Atf4	Blood RNA	LF8	0.405044
Atg12	Blood RNA	LF1	-0.240218
Atg12	Blood RNA	LF2	0.329054
Atg12	Blood RNA	LF3	0.237161
Atg12	Blood RNA	LF4	-0.368501
Atg12	Blood RNA	LF5	0.469167
Atg12	Blood RNA	LF6	0.0155159
Atg12	Blood RNA	LF7	-0.00239001
Atg12	Blood RNA	LF8	0.292955
Atg3	Blood RNA	LF1	0.26905
Atg3	Blood RNA	LF2	0.379681
Atg3	Blood RNA	LF3	-0.222114
Atg3	Blood RNA	LF4	-0.290886
Atg3	Blood RNA	LF5	-0.0657086
Atg3	Blood RNA	LF6	0.148908
Atg3	Blood RNA	LF7	-0.688158
Atg3	Blood RNA	LF8	-0.314195
Atg7	Blood RNA	LF1	0.00748287
Atg7	Blood RNA	LF2	-0.025524
Atg7	Blood RNA	LF3	0.701393
Atg7	Blood RNA	LF4	-0.191622
Atg7	Blood RNA	LF5	0.094142
Atg7	Blood RNA	LF6	-0.0211391
Atg7	Blood RNA	LF7	-0.292706
Atg7	Blood RNA	LF8	-0.285894
Atox1	Blood RNA	LF1	-0.162963
Atox1	Blood RNA	LF2	0.348651
Atox1	Blood RNA	LF3	0.366659
Atox1	Blood RNA	LF4	0.017593
Atox1	Blood RNA	LF5	-0.13246
Atox1	Blood RNA	LF6	0.124224
Atox1	Blood RNA	LF7	-0.251117
Atox1	Blood RNA	LF8	-0.0120012
Atp11b	Blood RNA	LF1	-0.0958364
Atp11b	Blood RNA	LF2	-0.156151
Atp11b	Blood RNA	LF3	-0.523428
Atp11b	Blood RNA	LF4	-0.340139
Atp11b	Blood RNA	LF5	0.139434
Atp11b	Blood RNA	LF6	0.113915
Atp11b	Blood RNA	LF7	-0.343372
Atp11b	Blood RNA	LF8	0.144783
Atp11c	Blood RNA	LF1	0.133823
Atp11c	Blood RNA	LF2	0.0101667
Atp11c	Blood RNA	LF3	-0.602497
Atp11c	Blood RNA	LF4	-0.275473
Atp11c	Blood RNA	LF5	0.0172223
Atp11c	Blood RNA	LF6	-0.00427743
Atp11c	Blood RNA	LF7	0.0508156
Atp11c	Blood RNA	LF8	-0.332878
Atp13a2	Blood RNA	LF1	6.68292e-05
Atp13a2	Blood RNA	LF2	0.164388
Atp13a2	Blood RNA	LF3	0.226716
Atp13a2	Blood RNA	LF4	0.826665
Atp13a2	Blood RNA	LF5	0.00254956
Atp13a2	Blood RNA	LF6	-0.0244174
Atp13a2	Blood RNA	LF7	-0.00409562
Atp13a2	Blood RNA	LF8	0.125505
Atp13a3	Blood RNA	LF1	-0.00944948
Atp13a3	Blood RNA	LF2	-0.0274302
Atp13a3	Blood RNA	LF3	-0.617501
Atp13a3	Blood RNA	LF4	-0.329945
Atp13a3	Blood RNA	LF5	0.026838
Atp13a3	Blood RNA	LF6	0.0813295
Atp13a3	Blood RNA	LF7	-0.220886
Atp13a3	Blood RNA	LF8	-0.133394
Atp1a1	Blood RNA	LF1	-0.323975
Atp1a1	Blood RNA	LF2	-0.186943
Atp1a1	Blood RNA	LF3	0.339809
Atp1a1	Blood RNA	LF4	0.0916706
Atp1a1	Blood RNA	LF5	0.020879
Atp1a1	Blood RNA	LF6	-0.0521968
Atp1a1	Blood RNA	LF7	-0.508228
Atp1a1	Blood RNA	LF8	0.363379
Atp1a3	Blood RNA	LF1	0.0499102
Atp1a3	Blood RNA	LF2	-0.280168
Atp1a3	Blood RNA	LF3	0.582135
Atp1a3	Blood RNA	LF4	0.22895
Atp1a3	Blood RNA	LF5	0.121952
Atp1a3	Blood RNA	LF6	-0.00321615
Atp1a3	Blood RNA	LF7	-0.527125
Atp1a3	Blood RNA	LF8	-0.417194
Atp1b3	Blood RNA	LF1	-0.641868
Atp1b3	Blood RNA	LF2	-0.16825
Atp1b3	Blood RNA	LF3	0.142269
Atp1b3	Blood RNA	LF4	-0.568494
Atp1b3	Blood RNA	LF5	0.00725523
Atp1b3	Blood RNA	LF6	-0.0961246
Atp1b3	Blood RNA	LF7	-0.0288918
Atp1b3	Blood RNA	LF8	-0.069725
Atp2a3	Blood RNA	LF1	0.157463
Atp2a3	Blood RNA	LF2	-0.0685913
Atp2a3	Blood RNA	LF3	0.756952
Atp2a3	Blood RNA	LF4	-0.156419
Atp2a3	Blood RNA	LF5	-0.00162846
Atp2a3	Blood RNA	LF6	0.0206042
Atp2a3	Blood RNA	LF7	0.168733
Atp2a3	Blood RNA	LF8	0.440057
Atp2b1	Blood RNA	LF1	0.491509
Atp2b1	Blood RNA	LF2	-0.194946
Atp2b1	Blood RNA	LF3	-0.399585
Atp2b1	Blood RNA	LF4	-0.0152404
Atp2b1	Blood RNA	LF5	-0.00569859
Atp2b1	Blood RNA	LF6	0.042499
Atp2b1	Blood RNA	LF7	-0.485504
Atp2b1	Blood RNA	LF8	0.019971
Atp2c1	Blood RNA	LF1	0.0224025
Atp2c1	Blood RNA	LF2	-0.00137621
Atp2c1	Blood RNA	LF3	0.217467
Atp2c1	Blood RNA	LF4	-0.822291
Atp2c1	Blood RNA	LF5	0.0194724
Atp2c1	Blood RNA	LF6	0.147036
Atp2c1	Blood RNA	LF7	-0.306705
Atp2c1	Blood RNA	LF8	0.442623
Atp5a1	Blood RNA	LF1	-0.0875578
Atp5a1	Blood RNA	LF2	-0.315666
Atp5a1	Blood RNA	LF3	0.663333
Atp5a1	Blood RNA	LF4	0.0502378
Atp5a1	Blood RNA	LF5	0.139517
Atp5a1	Blood RNA	LF6	0.136037
Atp5a1	Blood RNA	LF7	0.00263906
Atp5a1	Blood RNA	LF8	-0.256933
Atp5b	Blood RNA	LF1	0.0118647
Atp5b	Blood RNA	LF2	-0.0117404
Atp5b	Blood RNA	LF3	0.594975
Atp5b	Blood RNA	LF4	0.134445
Atp5b	Blood RNA	LF5	0.54814
Atp5b	Blood RNA	LF6	0.100974
Atp5b	Blood RNA	LF7	0.00110748
Atp5b	Blood RNA	LF8	-0.0723215
Atp5c1	Blood RNA	LF1	-0.0255488
Atp5c1	Blood RNA	LF2	0.207081
Atp5c1	Blood RNA	LF3	0.185572
Atp5c1	Blood RNA	LF4	-0.227954
Atp5c1	Blood RNA	LF5	0.00655411
Atp5c1	Blood RNA	LF6	0.373216
Atp5c1	Blood RNA	LF7	-0.149797
Atp5c1	Blood RNA	LF8	-0.836582
Atp5d	Blood RNA	LF1	0.00988664
Atp5d	Blood RNA	LF2	0.104003
Atp5d	Blood RNA	LF3	0.529195
Atp5d	Blood RNA	LF4	0.403145
Atp5d	Blood RNA	LF5	0.0308755
Atp5d	Blood RNA	LF6	0.093968
Atp5d	Blood RNA	LF7	0.0151579
Atp5d	Blood RNA	LF8	-0.547793
Atp5e	Blood RNA	LF1	-0.0148317
Atp5e	Blood RNA	LF2	0.291233
Atp5e	Blood RNA	LF3	0.604909
Atp5e	Blood RNA	LF4	0.20096
Atp5e	Blood RNA	LF5	0.148308
Atp5e	Blood RNA	LF6	0.207523
Atp5e	Blood RNA	LF7	0.00260538
Atp5e	Blood RNA	LF8	-0.0222359
Atp5f1	Blood RNA	LF1	-0.107719
Atp5f1	Blood RNA	LF2	0.56485
Atp5f1	Blood RNA	LF3	-0.193083
Atp5f1	Blood RNA	LF4	-0.25319
Atp5f1	Blood RNA	LF5	0.0100459
Atp5f1	Blood RNA	LF6	0.226502
Atp5f1	Blood RNA	LF7	-0.214123
Atp5f1	Blood RNA	LF8	-0.562838
Atp5g3	Blood RNA	LF1	-0.030062
Atp5g3	Blood RNA	LF2	0.15685
Atp5g3	Blood RNA	LF3	0.332032
Atp5g3	Blood RNA	LF4	-0.0123784
Atp5g3	Blood RNA	LF5	-0.00402167
Atp5g3	Blood RNA	LF6	0.285842
Atp5g3	Blood RNA	LF7	0.0170811
Atp5g3	Blood RNA	LF8	-0.732216
Atp5h	Blood RNA	LF1	-0.0106153
Atp5h	Blood RNA	LF2	0.147406
Atp5h	Blood RNA	LF3	0.582607
Atp5h	Blood RNA	LF4	-0.129141
Atp5h	Blood RNA	LF5	0.344733
Atp5h	Blood RNA	LF6	0.149116
Atp5h	Blood RNA	LF7	0.00814375
Atp5h	Blood RNA	LF8	-0.532748
Atp5j	Blood RNA	LF1	-0.156266
Atp5j	Blood RNA	LF2	0.266205
Atp5j	Blood RNA	LF3	0.0955527
Atp5j	Blood RNA	LF4	-0.417898
Atp5j	Blood RNA	LF5	0.00277778
Atp5j	Blood RNA	LF6	0.2394
Atp5j	Blood RNA	LF7	-0.0173389
Atp5j	Blood RNA	LF8	-0.807595
Atp5j2	Blood RNA	LF1	-0.0202726
Atp5j2	Blood RNA	LF2	0.270403
Atp5j2	Blood RNA	LF3	0.344864
Atp5j2	Blood RNA	LF4	-0.171269
Atp5j2	Blood RNA	LF5	0.124053
Atp5j2	Blood RNA	LF6	0.394631
Atp5j2	Blood RNA	LF7	-0.0880782
Atp5j2	Blood RNA	LF8	-0.784251
Atp5k	Blood RNA	LF1	-0.192323
Atp5k	Blood RNA	LF2	0.0908274
Atp5k	Blood RNA	LF3	0.487136
Atp5k	Blood RNA	LF4	-0.122879
Atp5k	Blood RNA	LF5	0.232654
Atp5k	Blood RNA	LF6	-0.0556268
Atp5k	Blood RNA	LF7	0.0214339
Atp5k	Blood RNA	LF8	-0.844736
Atp5o	Blood RNA	LF1	-0.00118521
Atp5o	Blood RNA	LF2	0.0296405
Atp5o	Blood RNA	LF3	0.526154
Atp5o	Blood RNA	LF4	0.0735021
Atp5o	Blood RNA	LF5	0.0247486
Atp5o	Blood RNA	LF6	0.0702824
Atp5o	Blood RNA	LF7	0.00118517
Atp5o	Blood RNA	LF8	-0.920616
Atp6ap1	Blood RNA	LF1	0.313179
Atp6ap1	Blood RNA	LF2	-0.152429
Atp6ap1	Blood RNA	LF3	0.646173
Atp6ap1	Blood RNA	LF4	0.0952311
Atp6ap1	Blood RNA	LF5	0.0228867
Atp6ap1	Blood RNA	LF6	0.0130508
Atp6ap1	Blood RNA	LF7	-0.314537
Atp6ap1	Blood RNA	LF8	-0.255088
Atp6v0a2	Blood RNA	LF1	-0.0138117
Atp6v0a2	Blood RNA	LF2	-0.138055
Atp6v0a2	Blood RNA	LF3	0.609623
Atp6v0a2	Blood RNA	LF4	-0.459596
Atp6v0a2	Blood RNA	LF5	0.000639467
Atp6v0a2	Blood RNA	LF6	-0.0675465
Atp6v0a2	Blood RNA	LF7	0.00149234
Atp6v0a2	Blood RNA	LF8	0.596782
Atp6v0b	Blood RNA	LF1	0.135618
Atp6v0b	Blood RNA	LF2	0.516859
Atp6v0b	Blood RNA	LF3	0.128961
Atp6v0b	Blood RNA	LF4	0.486814
Atp6v0b	Blood RNA	LF5	-0.0052257
Atp6v0b	Blood RNA	LF6	-0.0228645
Atp6v0b	Blood RNA	LF7	-0.416498
Atp6v0b	Blood RNA	LF8	-0.529165
Atp6v0d1	Blood RNA	LF1	0.0204792
Atp6v0d1	Blood RNA	LF2	-0.0828203
Atp6v0d1	Blood RNA	LF3	0.644782
Atp6v0d1	Blood RNA	LF4	0.190315
Atp6v0d1	Blood RNA	LF5	0.353134
Atp6v0d1	Blood RNA	LF6	0.00254623
Atp6v0d1	Blood RNA	LF7	-0.257483
Atp6v0d1	Blood RNA	LF8	-0.315708
Atp6v0e	Blood RNA	LF1	-0.104912
Atp6v0e	Blood RNA	LF2	0.782816
Atp6v0e	Blood RNA	LF3	0.223224
Atp6v0e	Blood RNA	LF4	-0.0357615
Atp6v0e	Blood RNA	LF5	0.0426361
Atp6v0e	Blood RNA	LF6	-0.157425
Atp6v0e	Blood RNA	LF7	-0.166857
Atp6v0e	Blood RNA	LF8	-0.365377
Atp6v1b2	Blood RNA	LF1	-0.00121388
Atp6v1b2	Blood RNA	LF2	-0.379031
Atp6v1b2	Blood RNA	LF3	0.211763
Atp6v1b2	Blood RNA	LF4	0.027364
Atp6v1b2	Blood RNA	LF5	-0.131979
Atp6v1b2	Blood RNA	LF6	0.0234219
Atp6v1b2	Blood RNA	LF7	-0.836187
Atp6v1b2	Blood RNA	LF8	0.418589
Atp6v1e1	Blood RNA	LF1	-0.0588887
Atp6v1e1	Blood RNA	LF2	0.126099
Atp6v1e1	Blood RNA	LF3	0.248121
Atp6v1e1	Blood RNA	LF4	-0.192254
Atp6v1e1	Blood RNA	LF5	0.0319884
Atp6v1e1	Blood RNA	LF6	-0.147156
Atp6v1e1	Blood RNA	LF7	-0.684962
Atp6v1e1	Blood RNA	LF8	-0.430703
Atp6v1f	Blood RNA	LF1	-0.0647009
Atp6v1f	Blood RNA	LF2	0.481315
Atp6v1f	Blood RNA	LF3	0.581896
Atp6v1f	Blood RNA	LF4	-0.0743478
Atp6v1f	Blood RNA	LF5	0.203723
Atp6v1f	Blood RNA	LF6	0.053274
Atp6v1f	Blood RNA	LF7	-0.00137675
Atp6v1f	Blood RNA	LF8	-0.211753
Atp6v1g1	Blood RNA	LF1	-0.0305155
Atp6v1g1	Blood RNA	LF2	0.41091
Atp6v1g1	Blood RNA	LF3	0.302121
Atp6v1g1	Blood RNA	LF4	-0.0473431
Atp6v1g1	Blood RNA	LF5	0.502857
Atp6v1g1	Blood RNA	LF6	0.0672878
Atp6v1g1	Blood RNA	LF7	-0.286506
Atp6v1g1	Blood RNA	LF8	-0.0240191
Atp8a1	Blood RNA	LF1	0.246119
Atp8a1	Blood RNA	LF2	0.0932164
Atp8a1	Blood RNA	LF3	0.0550636
Atp8a1	Blood RNA	LF4	-0.798512
Atp8a1	Blood RNA	LF5	0.000377174
Atp8a1	Blood RNA	LF6	-0.0249256
Atp8a1	Blood RNA	LF7	-0.030839
Atp8a1	Blood RNA	LF8	0.549237
Atpif1	Blood RNA	LF1	-0.133269
Atpif1	Blood RNA	LF2	0.341782
Atpif1	Blood RNA	LF3	0.476485
Atpif1	Blood RNA	LF4	0.0331269
Atpif1	Blood RNA	LF5	0.518313
Atpif1	Blood RNA	LF6	-0.0347165
Atpif1	Blood RNA	LF7	0.0145863
Atpif1	Blood RNA	LF8	-0.111605
Atrn	Blood RNA	LF1	-0.205891
Atrn	Blood RNA	LF2	0.565329
Atrn	Blood RNA	LF3	0.231966
Atrn	Blood RNA	LF4	-0.486051
Atrn	Blood RNA	LF5	0.0834126
Atrn	Blood RNA	LF6	-0.114114
Atrn	Blood RNA	LF7	-0.0248336
Atrn	Blood RNA	LF8	0.296991
Atrx	Blood RNA	LF1	0.0918814
Atrx	Blood RNA	LF2	-0.158162
Atrx	Blood RNA	LF3	-0.556127
Atrx	Blood RNA	LF4	-0.362837
Atrx	Blood RNA	LF5	0.123369
Atrx	Blood RNA	LF6	0.192843
Atrx	Blood RNA	LF7	-0.00219058
Atrx	Blood RNA	LF8	-0.137909
Atxn10	Blood RNA	LF1	-0.0135663
Atxn10	Blood RNA	LF2	-0.307735
Atxn10	Blood RNA	LF3	0.481554
Atxn10	Blood RNA	LF4	-0.234816
Atxn10	Blood RNA	LF5	0.164821
Atxn10	Blood RNA	LF6	-0.0472649
Atxn10	Blood RNA	LF7	-0.493262
Atxn10	Blood RNA	LF8	-0.718104
Aup1	Blood RNA	LF1	0.000949906
Aup1	Blood RNA	LF2	0.133765
Aup1	Blood RNA	LF3	0.619179
Aup1	Blood RNA	LF4	0.245904
Aup1	Blood RNA	LF5	0.252419
Aup1	Blood RNA	LF6	-0.012142
Aup1	Blood RNA	LF7	-0.00135144
Aup1	Blood RNA	LF8	-0.503282
Azi2	Blood RNA	LF1	-0.0106835
Azi2	Blood RNA	LF2	0.0813642
Azi2	Blood RNA	LF3	-0.538057
Azi2	Blood RNA	LF4	-0.489166
Azi2	Blood RNA	LF5	0.103046
Azi2	Blood RNA	LF6	-0.0128585
Azi2	Blood RNA	LF7	-0.164835
Azi2	Blood RNA	LF8	-0.244915
Azin1	Blood RNA	LF1	-0.000193676
Azin1	Blood RNA	LF2	0.154877
Azin1	Blood RNA	LF3	0.168108
Azin1	Blood RNA	LF4	0.0909676
Azin1	Blood RNA	LF5	0.802748
Azin1	Blood RNA	LF6	0.0310373
Azin1	Blood RNA	LF7	-0.0321979
Azin1	Blood RNA	LF8	0.358269
B230219D22Rik	Blood RNA	LF1	0.035075
B230219D22Rik	Blood RNA	LF2	0.132361
B230219D22Rik	Blood RNA	LF3	-0.630324
B230219D22Rik	Blood RNA	LF4	-0.331344
B230219D22Rik	Blood RNA	LF5	0.0454316
B230219D22Rik	Blood RNA	LF6	-0.00495383
B230219D22Rik	Blood RNA	LF7	-0.00249152
B230219D22Rik	Blood RNA	LF8	-0.175599
B2m	Blood RNA	LF1	-0.369919
B2m	Blood RNA	LF2	0.39896
B2m	Blood RNA	LF3	0.245456
B2m	Blood RNA	LF4	-0.483934
B2m	Blood RNA	LF5	-0.152987
B2m	Blood RNA	LF6	-0.137747
B2m	Blood RNA	LF7	-0.00305857
B2m	Blood RNA	LF8	0.321172
B3gat3	Blood RNA	LF1	0.160484
B3gat3	Blood RNA	LF2	0.105334
B3gat3	Blood RNA	LF3	0.554867
B3gat3	Blood RNA	LF4	0.25117
B3gat3	Blood RNA	LF5	-0.00251011
B3gat3	Blood RNA	LF6	0.0386478
B3gat3	Blood RNA	LF7	0.110059
B3gat3	Blood RNA	LF8	-0.748012
B3gnt2	Blood RNA	LF1	0.146712
B3gnt2	Blood RNA	LF2	0.125475
B3gnt2	Blood RNA	LF3	-0.58856
B3gnt2	Blood RNA	LF4	-0.101764
B3gnt2	Blood RNA	LF5	0.0158729
B3gnt2	Blood RNA	LF6	0.127843
B3gnt2	Blood RNA	LF7	0.373662
B3gnt2	Blood RNA	LF8	0.0456532
B3gnt5	Blood RNA	LF1	0.317241
B3gnt5	Blood RNA	LF2	0.0644024
B3gnt5	Blood RNA	LF3	-0.545034
B3gnt5	Blood RNA	LF4	-0.0927018
B3gnt5	Blood RNA	LF5	0.00292054
B3gnt5	Blood RNA	LF6	-0.00171906
B3gnt5	Blood RNA	LF7	0.33561
B3gnt5	Blood RNA	LF8	-0.305397
B4galnt1	Blood RNA	LF1	0.15131
B4galnt1	Blood RNA	LF2	-0.179659
B4galnt1	Blood RNA	LF3	0.578016
B4galnt1	Blood RNA	LF4	0.303344
B4galnt1	Blood RNA	LF5	-0.0076924
B4galnt1	Blood RNA	LF6	-0.000461636
B4galnt1	Blood RNA	LF7	0.231679
B4galnt1	Blood RNA	LF8	-0.562766
BC004004	Blood RNA	LF1	0.20516
BC004004	Blood RNA	LF2	-0.018906
BC004004	Blood RNA	LF3	0.43319
BC004004	Blood RNA	LF4	0.155413
BC004004	Blood RNA	LF5	-0.0132515
BC004004	Blood RNA	LF6	0.0560473
BC004004	Blood RNA	LF7	0.0429831
BC004004	Blood RNA	LF8	-0.955949
BC005537	Blood RNA	LF1	-0.00291265
BC005537	Blood RNA	LF2	-0.193613
BC005537	Blood RNA	LF3	-0.125952
BC005537	Blood RNA	LF4	-0.49881
BC005537	Blood RNA	LF5	0.158063
BC005537	Blood RNA	LF6	-0.116843
BC005537	Blood RNA	LF7	-0.27335
BC005537	Blood RNA	LF8	0.72734
BC017643	Blood RNA	LF1	0.347382
BC017643	Blood RNA	LF2	0.253981
BC017643	Blood RNA	LF3	0.0649561
BC017643	Blood RNA	LF4	-0.0260342
BC017643	Blood RNA	LF5	-0.0742025
BC017643	Blood RNA	LF6	0.0923898
BC017643	Blood RNA	LF7	0.149571
BC017643	Blood RNA	LF8	-0.342906
BC031181	Blood RNA	LF1	-0.0557462
BC031181	Blood RNA	LF2	0.56402
BC031181	Blood RNA	LF3	0.556839
BC031181	Blood RNA	LF4	-0.417474
BC031181	Blood RNA	LF5	0.0046112
BC031181	Blood RNA	LF6	-0.0162699
BC031181	Blood RNA	LF7	0.0433193
BC031181	Blood RNA	LF8	0.0723456
Bach2	Blood RNA	LF1	0.293729
Bach2	Blood RNA	LF2	-0.56981
Bach2	Blood RNA	LF3	-0.157808
Bach2	Blood RNA	LF4	-0.0612766
Bach2	Blood RNA	LF5	0.0295607
Bach2	Blood RNA	LF6	0.0350052
Bach2	Blood RNA	LF7	0.60634
Bach2	Blood RNA	LF8	0.259872
Bag1	Blood RNA	LF1	-0.00112179
Bag1	Blood RNA	LF2	0.00765859
Bag1	Blood RNA	LF3	0.640632
Bag1	Blood RNA	LF4	-0.205539
Bag1	Blood RNA	LF5	0.169581
Bag1	Blood RNA	LF6	0.0161734
Bag1	Blood RNA	LF7	0.0183566
Bag1	Blood RNA	LF8	-0.605175
Bag6	Blood RNA	LF1	0.114804
Bag6	Blood RNA	LF2	-0.168087
Bag6	Blood RNA	LF3	0.634599
Bag6	Blood RNA	LF4	0.414246
Bag6	Blood RNA	LF5	0.194206
Bag6	Blood RNA	LF6	0.0205964
Bag6	Blood RNA	LF7	-0.00216634
Bag6	Blood RNA	LF8	-0.165119
Bank1	Blood RNA	LF1	0.426638
Bank1	Blood RNA	LF2	-0.311906
Bank1	Blood RNA	LF3	-0.21736
Bank1	Blood RNA	LF4	0.0134205
Bank1	Blood RNA	LF5	-0.0261238
Bank1	Blood RNA	LF6	-0.0106457
Bank1	Blood RNA	LF7	0.617536
Bank1	Blood RNA	LF8	0.145565
Baz1a	Blood RNA	LF1	0.18172
Baz1a	Blood RNA	LF2	-0.277027
Baz1a	Blood RNA	LF3	-0.541239
Baz1a	Blood RNA	LF4	-0.0786254
Baz1a	Blood RNA	LF5	0.0405127
Baz1a	Blood RNA	LF6	0.0242515
Baz1a	Blood RNA	LF7	0.00309347
Baz1a	Blood RNA	LF8	0.307176
Bcap31	Blood RNA	LF1	-0.019364
Bcap31	Blood RNA	LF2	0.176909
Bcap31	Blood RNA	LF3	0.640672
Bcap31	Blood RNA	LF4	-0.492458
Bcap31	Blood RNA	LF5	0.110783
Bcap31	Blood RNA	LF6	-0.0529342
Bcap31	Blood RNA	LF7	0.127267
Bcap31	Blood RNA	LF8	0.224722
Bcas3	Blood RNA	LF1	-0.00171736
Bcas3	Blood RNA	LF2	-0.053199
Bcas3	Blood RNA	LF3	0.765222
Bcas3	Blood RNA	LF4	-0.154998
Bcas3	Blood RNA	LF5	0.120687
Bcas3	Blood RNA	LF6	0.0240925
Bcas3	Blood RNA	LF7	0.0429064
Bcas3	Blood RNA	LF8	-0.117299
Bcl11a	Blood RNA	LF1	0.407225
Bcl11a	Blood RNA	LF2	-0.214786
Bcl11a	Blood RNA	LF3	-0.240938
Bcl11a	Blood RNA	LF4	0.35539
Bcl11a	Blood RNA	LF5	-0.00373732
Bcl11a	Blood RNA	LF6	-0.102052
Bcl11a	Blood RNA	LF7	0.565941
Bcl11a	Blood RNA	LF8	0.252358
Bcl2	Blood RNA	LF1	-0.216056
Bcl2	Blood RNA	LF2	-0.0688359
Bcl2	Blood RNA	LF3	-0.441991
Bcl2	Blood RNA	LF4	-0.370323
Bcl2	Blood RNA	LF5	0.0162727
Bcl2	Blood RNA	LF6	-0.0205912
Bcl2	Blood RNA	LF7	0.250282
Bcl2	Blood RNA	LF8	0.0980507
Bcl2l1	Blood RNA	LF1	-0.114479
Bcl2l1	Blood RNA	LF2	0.16701
Bcl2l1	Blood RNA	LF3	0.478465
Bcl2l1	Blood RNA	LF4	0.0625044
Bcl2l1	Blood RNA	LF5	0.501103
Bcl2l1	Blood RNA	LF6	-0.0021675
Bcl2l1	Blood RNA	LF7	0.0029891
Bcl2l1	Blood RNA	LF8	0.305287
Bclaf1	Blood RNA	LF1	0.109922
Bclaf1	Blood RNA	LF2	0.0577537
Bclaf1	Blood RNA	LF3	-0.567824
Bclaf1	Blood RNA	LF4	-0.35702
Bclaf1	Blood RNA	LF5	-0.00498984
Bclaf1	Blood RNA	LF6	-0.0201699
Bclaf1	Blood RNA	LF7	0.0110917
Bclaf1	Blood RNA	LF8	-0.411294
Bcr	Blood RNA	LF1	0.156974
Bcr	Blood RNA	LF2	-0.0861264
Bcr	Blood RNA	LF3	0.745052
Bcr	Blood RNA	LF4	-0.0675544
Bcr	Blood RNA	LF5	0.00249027
Bcr	Blood RNA	LF6	0.00254057
Bcr	Blood RNA	LF7	0.00803635
[truncated: 43,041 more rows]
