# Supplementary material for: Multiomic characterization of disease progression in mice lacking dystrophin
Source: PLoS One. 2023 Mar 31;18(3):e0283869. doi: 10.1371/journal.pone.0283869 (PMC10065259; doi:10.1371/journal.pone.0283869)
Supplement: S2 File — Adjusted p-values are obtained using Benjamini-Hochberg’s method. (XLSX) [file pone.0283869.s010.xlsx]

## Sheet: group_zoomed
Mouse groups	Latent factor 1
	p-value	adjusted p-value
WT vs mdx	0.00223798	0.00447595
WT vs mdx+-	9.79613e-08	5.87768e-07
WT vs mdx++	2.92959e-07	8.78877e-07
mdx vs mdx+-	0.0118197	0.0141837
mdx vs mdx++	0.0048448	0.0072672
mdx+- vs mdx++	0.487429	0.487429
Bold = adjusted p-value < 0.05

## Sheet: week_zoomed
Weeks	Latent factor 1		Latent factor 4		Latent factor 5
	p-value	adjusted p-value	p-value	adjusted p-value	p-value	adjusted p-value
6 vs 12	4.25402e-05	0.000141801	0.775144	0.775144	0.00124002	0.00465496
6 vs 18	1.08194e-06	5.4097e-06	0.374786	0.416429	0.00139649	0.00465496
6 vs 24	2.69016e-07	2.69016e-06	0.0438808	0.0731346	0.00187374	0.00468435
6 vs 30	6.18542e-05	0.000154636	1.91659e-07	9.58293e-07	0.0124491	0.0207485
12 vs 18	0.250249	0.312812	0.208778	0.298254	0.884484	0.884484
12 vs 24	0.103274	0.147535	0.013075	0.0261501	0.714703	0.794114
12 vs 30	0.380532	0.422813	4.67411e-09	4.67411e-08	0.000747037	0.00465496
18 vs 24	0.62407	0.62407	0.263299	0.329124	0.68246	0.794114
18 vs 30	0.0138408	0.023068	9.39221e-06	3.13074e-05	0.0211769	0.0302527
24 vs 30	0.00128932	0.00257864	0.000352177	0.000880442	0.0106918	0.0207485
Bold = adjusted p-value < 0.05
