# Supplementary material for: Multiomic characterization of disease progression in mice lacking dystrophin
Source: PLoS One. 2023 Mar 31;18(3):e0283869. doi: 10.1371/journal.pone.0283869 (PMC10065259; doi:10.1371/journal.pone.0283869)
Supplement: S3 File — (XLSX) [file pone.0283869.s011.xlsx]

## Sheet: Sheet1
82 common elements in "LF1 > |2|" and "NMD genes":
FHOD3
LAMA2
TMEM65
MFN2
NEK9
CLCN1
LAMP2
ATXN1
ETFDH
TRDN
ETFB
SLC25A4
KIF1B
SDHA
AFG3L2
CPT2
PYGM
PHYH
OPTN
ETFA
TMEM43
SUCLG1
TOR1AIP1
MYH14
MSTN
CAPN3
PNPLA8
SUCLA2
HSPD1
DMD
LMNA
MB
CASQ2
LITAF
MYOT
RBM20
COQ9
OPA1
RYR1
KLHL9
SCN4B
CAV3
GYG1
COX6A2
HSPG2
SLC16A1
MYH3
MYH8
DST
VPS37A
COL6A3
RAF1
PFKM
CHRNA1
SORD
MYL3
ALPK3
COL6A2
COL6A1
COQ5
MYL4
WNK1
TNNT2
ACADVL
MPZ
TPM3
ABHD5
TTN
ITGA7
MYOD1
TRIM54
PFN1
SLC25A20
KCNJ2
KIF1C
DCAF8
CACNA1S
CHRNB1
SCN4A
ACTC1
NEB
VAPB
