# Supplementary material for: Multiomic characterization of disease progression in mice lacking dystrophin
Source: PLoS One. 2023 Mar 31;18(3):e0283869. doi: 10.1371/journal.pone.0283869 (PMC10065259; doi:10.1371/journal.pone.0283869)
Supplement: S4 File — (XLSX) [file pone.0283869.s012.xlsx]

## Sheet: Sheet1
CD74
GALNT1
NRAP
MZT1
ADGRL4
NDUFB5
USP13
KPNA4
PPM1L
LRRC39
NAA50
DLST
FNDC5
PRKAA2
E2F6
USP24
ZBTB44
DAB2
PCMTD1
ITM2A
PPTC7
MAGED2
KIAA0408
ATP8A1
TIMP3
CCDC80
ASB14
METTL21C
KPNA6
FECH
YIPF7
XPO6
KPNA3
RNF150
FSD2
IDH3G
SATB1
ATP5F1E
CYB5B
KIF13A
SMYD1
KAT2B
CTSB
ITSN1
RMND5A
LRTM1
RNF144B
SORBS2
SAMM50
CIPC
AXL
CHPT1
IPO5
ACOT13
ECI1
CDNF
CUL3
MARCKS
HLA-DQB2
PRDX3
DCUN1D2
MYO1C
IMMT
ARFGEF1
MSRB3
FKBP3
ACSL1
FABP3
PHF20L1
LRRC14B
SLAIN2
STON2
RXRA
DNAJA4
GOLPH3
SYNPO2
PXDN
TARS3
ANAPC5
MAPK12
KCTD9
KLHL34
ARPC1B
IBTK
LAPTM5
EXOC6
USP15
COL8A1
ZYG11B
ME1
MTCH2
SERPINB6
ST3GAL6
IGFBP4
GNAI2
NRDC
KIAA1191
NAMPT
KCMF1
SYPL1
KTN1
FBXL17
ACYP2
GPNMB
CMBL
PTP4A3
C3orf38
TTC7B
KLHL24
CPD
VDAC3
XIRP2
PSME4
LYNX1
ME3
MVP
CPEB4
CORO6
USP25
PPP1R3A
COX6C
HK2
ABCB4
ANP32E
FAM20B
PLEKHO1
ACAA2
ZCRB1
RNF11
FAF1
CCDC91
PPM1A
ASRGL1
ADAMTS5
DNAJA2
R3HDM2
ITIH5
TULP4
LRIG1
GOT1
GPBP1
CAPZA2
MYOM1
NDUFC1
ASB2
DDX24
ALKBH5
SLCO3A1
LPL
RPS6KA2
SYMPK
ACTR3
ARL6IP5
TMTC1
TIGAR
MYADM
FUNDC2
TRAP1
FAM131A
UBR3
HIBADH
SRL
ATP5F1B
CCNG1
CLIP4
SMPDL3A
DNAJA3
PRKAB2
STRN3
CDIP1
PDE4DIP
CHORDC1
LARP4B
TLK1
COL14A1
STAB1
SLC47A1
ZFP91
FKBP4
NDUFA3
MRPL18
UBL3
LOXL1
PAIP2B
LCP1
HMGB1P1
TMED9
R3HDM1
SETD3
ANXA7
PKIA
PRUNE2
RFK
UBE2D3
CCNY
SYNJ2BP
COL5A3
ULK2
ANXA1
PCNX1
CS
COQ10A
UBQLN4
CLEC16A
THBS4
CMYA5
NNT
PFKFB2
VWA8
RASGRP3
AMFR
FAM210A
PDZRN3
CRIM1
TMEM126A
TBC1D16
HOMER1
CCDC50
BCKDK
ANKRD28
TRPC4AP
CSDE1
RAB5B
PTPRB
ADGRF5
DNAJC27
PTGR2
TMSB4Y
PLA2G7
SMIM10L1
MTFR1L
PRKAR2A
RCAN2
CLIC5
PPP1R2
PPP1R2B
UBXN2A
BDH1
PDE4A
PUM2
ESRRG
UACA
SMCO1
PHLDB1
C10orf71
PLIN2
MRC1
AKR1A1
RAP1GDS1
TRAK2
KIAA0232
NCOR1
VDAC2
PDK1
DDX1
PPIP5K1
STRADB
MAPK9
USP47
ITGAM
GLUD1
GLUD2
EIF4EBP2
LRRC20
SLC41A1
KPNA1
SAR1A
DUSP26
HERC3
TCEA3
FBP2
FBXO40
CCSER2
PRDX6
ANKRD10
ZFP36L2
GHITM
TXLNB
POLDIP2
ARL8B
RASD2
OXCT1
VEGFB
CD300LG
C1QB
C1QC
C1QA
IDE
MAP2K4
FERMT2
DCAF11
SMIM13
FYTTD1
TNKS2
PDIA3
ADI1
PHTF2
ARHGDIA
LGMN
MAPK14
CDV3
EPDR1
SNX13
PERM1
ATP5PF
TNFAIP2
MYADML2
SH3GLB1
VDAC1
MGST1
ACAD11
WDR1
ATP5PO
TEAD1
RAB28
C17orf75
MOSPD1
CNOT7
HTATSF1
ZFAND3
CYC1
IL13RA1
MTUS1
ACACB
DRAM2
SCRN3
NR1D2
LY6E
TIMP4
RAVER2
PLEKHB2
DPP8
FOXO4
IGDCC4
NDUFV3
GSTM1
TTLL7
ALDH4A1
ITGB1BP2
CILP
DPT
SLC27A1
CAP1
GRSF1
THOC7
CYP4F22
CHCHD3
DCAF6
MPC2
SSC5D
IQGAP1
DLGAP4
PADI2
EEPD1
BPGM
LRRC2
ANGPTL4
FASTK
COX5B
ASB10
ADIPOR1
ABCF2
FNIP1
TUBA1B
SMARCD3
PCMTD2
LGALS1
MFN1
CAPNS1
NDUFB2
TIMM17A
COTL1
RAB12
FNDC1
COA5
RORC
MGST3
TNNI1
HCFC1R1
PTPN3
ANXA2
SUDS3
MRPL30
SETD7
RHOU
GOLGA4
ACADL
ADIPOR2
OSBPL6
PLA2G12A
POLR2M
RRAGD
PM20D2
SLC2A4
CTSS
ARHGEF1
HSDL2
STBD1
ENSA
SDCBP
SLC35E1
TEX2
NDUFB6
PGM2
PAM
TBC1D1
UBE2R2
ABCD3
UCP2
LYPLA1
NEK7
TMEM182
CD63
TMEM64
ANXA4
PITPNC1
FYCO1
MREG
RHOT2
UQCRC1
FLOT1
EMP1
MMP12
KITLG
TMOD1
DYNLL2
VEZF1
TAGLN2
MSI2
AKAP1
CUL5
SUCLG2
GPX1
GINM1
EFHD2
MRPL42
NUDT4B
NUDT4
SLC25A11
SLC38A3
VWA5A
OXSR1
CCPG1
UQCRC2
NUDCD3
RMDN1
ATP5PD
WWP1
LSM14A
UBE2G1
CEBPG
MXRA8
GRB10
HIPK3
COPS4
QSER1
MYBPH
CLUH
LGALSL
HDLBP
ASNSD1
CCL15
CCL23
LSP1
ANGPTL2
RABL6
PDK2
NAP1L4
GPCPD1
BNIP3
TIMP2
ECH1
PCOLCE
NOMO1
NOMO3
NOMO2
NARF
STOM
SPAG9
TMEM233
ZNF770
ANKRD40
RRBP1
BTBD1
NDUFA8
CTSZ
GID4
UBE2B
ARPC5L
GPD2
EIF2S2
IVD
SMOX
UQCC1
NFS1
ATP5F1C
RNF114
ZDHHC5
SERPING1
FBXO3
RAPGEF1
