# Supplementary material for: Multiomic characterization of disease progression in mice lacking dystrophin
Source: PLoS One. 2023 Mar 31;18(3):e0283869. doi: 10.1371/journal.pone.0283869 (PMC10065259; doi:10.1371/journal.pone.0283869)
Supplement: S5 File — (XLSX) [file pone.0283869.s013.xlsx]

## Sheet: mice
mouse	barcode	strain	week	ID
1	7270000	WT	12	X141107_72_PosNeg_116
1	7270000	WT	18	X141107_61_PosNeg_104
1	7270000	WT	24	X141107_46_PosNeg_83
1	7270000	WT	30	X141107_44_PosNeg_81
2	7270000	WT	6	X141107_17_PosNeg_46
2	7270000	WT	12	X141107_11_PosNeg_38
2	7270000	WT	18	X141107_2_PosNeg_27
2	7270000	WT	24	X141107_10_PosNeg_36
2	7270000	WT	30	X141107_39_PosNeg_75
3	9080000	WT	6	X141107_28_PosNeg_60
3	9080000	WT	18	X141107_64_PosNeg_107
4	9080000	WT	12	X141107_63_PosNeg_106
5	9080000	WT	12	X141107_55_PosNeg_95
5	9080000	WT	18	X141107_53_PosNeg_93
6	9080000	mdx	6	X141107_48_PosNeg_86
6	9080000	mdx	12	X141107_67_PosNeg_111
6	9080000	mdx	30	X141107_15_PosNeg_44
7	9080000	mdx	6	X141107_12_PosNeg_39
8	9080000	mdx	6	X141107_34_PosNeg_68
8	9080000	mdx	12	X141107_7_PosNeg_33
8	9080000	mdx	24	X141107_40_PosNeg_76
8	9080000	mdx	30	X141107_35_PosNeg_69
9	9080000	mdx	6	X141107_31_PosNeg_64
9	9080000	mdx	12	X141107_37_PosNeg_71
9	9080000	mdx	24	X141107_58_PosNeg_100
9	9080000	mdx	30	X141107_45_PosNeg_82
10	9080000	mdx	6	X141107_33_PosNeg_66
10	9080000	mdx	24	X141107_41_PosNeg_77
10	9080000	mdx	12	X141107_47_PosNeg_84
10	9080000	mdx	30	X141107_23_PosNeg_54
11	7260000	mdx/utrn+/+	6	X141107_75_PosNeg_119
11	7260000	mdx/utrn+/+	12	X141107_50_PosNeg_89
11	7260000	mdx/utrn+/+	24	X141107_68_PosNeg_112
11	7260000	mdx/utrn+/+	30	X141107_20_PosNeg_51
12	7270000	mdx/utrn+/+	6	X141107_51_PosNeg_90
12	7270000	mdx/utrn+/+	12	X141107_16_PosNeg_45
12	7270000	mdx/utrn+/+	18	X141107_62_PosNeg_105
12	7270000	mdx/utrn+/+	24	X141107_8_PosNeg_34
12	7270000	mdx/utrn+/+	30	X141107_19_PosNeg_48
13	7270000	mdx/utrn+/+	12	X141107_9_PosNeg_35
13	7270000	mdx/utrn+/+	18	X141107_4_PosNeg_29
13	7270000	mdx/utrn+/+	24	X141107_32_PosNeg_65
13	7270000	mdx/utrn+/+	30	X141107_30_PosNeg_63
15	9080000	mdx/utrn+/+	6	X141107_38_PosNeg_72
15	9080000	mdx/utrn+/+	12	X141107_59_PosNeg_101
15	9080000	mdx/utrn+/+	30	X141107_22_PosNeg_53
16	7260000	mdx/utrn+/-	6	X141107_29_PosNeg_62
17	7260000	mdx/utrn+/-	6	X141107_52_PosNeg_92
18	7270000	mdx/utrn+/-	12	X141107_21_PosNeg_52
18	7270000	mdx/utrn+/-	6	X141107_25_PosNeg_57
18	7270000	mdx/utrn+/-	18	X141107_66_PosNeg_110
18	7270000	mdx/utrn+/-	24	X141107_36_PosNeg_70
18	7270000	mdx/utrn+/-	30	X141107_49_PosNeg_87
18	7270000	mdx/utrn+/-	30	X141107_49hemo_PosNeg_88
19	9080000	mdx/utrn+/-	6	X141107_71_PosNeg_114
19	9080000	mdx/utrn+/-	12	X141107_73_PosNeg_117
19	9080000	mdx/utrn+/-	18	X141107_18_PosNeg_47
19	9080000	mdx/utrn+/-	24	X141107_6_PosNeg_32
19	9080000	mdx/utrn+/-	30	X141107_13_PosNeg_40
19	9080000	mdx/utrn+/-	30	X141107_13hemo_PosNeg_41
20	7270000	mdx/utrn+/-	12	X141107_27_PosNeg_59
20	7270000	mdx/utrn+/-	18	X141107_26_PosNeg_58
20	7270000	mdx/utrn+/-	24	X141107_43_PosNeg_80
20	7270000	mdx/utrn+/-	30	X141107_70_PosNeg_113
21	7270000	mdx/utrn-/-	6	X141107_14_PosNeg_42
22	9080000	mdx/utrn-/-	6	X141107_24_PosNeg_56
23	9080000	mdx/utrn-/-	6	X141107_65_PosNeg_108
24	7270000	mdx/utrn-/-	6	X141107_3_PosNeg_28
25	9080000	mdx/utrn-/-	6	X141107_5_PosNeg_30
26	9080000	mdx/utrn+/-	12	X141107_42_PosNeg_78
26	9080000	mdx/utrn+/-	24	X141107_57_PosNeg_98
26	9080000	mdx/utrn+/-	30	X141107_56_PosNeg_96
27	7270000	mdx/utrn+/+	6	X141107_74_PosNeg_118
27	7270000	mdx/utrn+/+	12	X141107_54_PosNeg_94
27	7270000	mdx/utrn+/+	18	X141107_60_PosNeg_102
27	7270000	mdx/utrn+/+	30	X141107_1_PosNeg_26
				Variable N°
mouse	barcode	strain	week	ID
1	7270000	WT	12	X141107_72_PosNeg_116
1	7270000	WT	18	X141107_61_PosNeg_104
1	7270000	WT	24	X141107_46_PosNeg_83
1	7270000	WT	30	X141107_44_PosNeg_81
2	7270000	WT	6	X141107_17_PosNeg_46
2	7270000	WT	12	X141107_11_PosNeg_38
2	7270000	WT	18	X141107_2_PosNeg_27
2	7270000	WT	24	X141107_10_PosNeg_36
2	7270000	WT	30	X141107_39_PosNeg_75
3	9080000	WT	6	X141107_28_PosNeg_60
3	9080000	WT	18	X141107_64_PosNeg_107
4	9080000	WT	12	X141107_63_PosNeg_106
5	9080000	WT	12	X141107_55_PosNeg_95
5	9080000	WT	18	X141107_53_PosNeg_93
6	9080000	mdx	6	X141107_48_PosNeg_86
6	9080000	mdx	12	X141107_67_PosNeg_111
6	9080000	mdx	30	X141107_15_PosNeg_44
7	9080000	mdx	6	X141107_12_PosNeg_39
8	9080000	mdx	6	X141107_34_PosNeg_68
8	9080000	mdx	12	X141107_7_PosNeg_33
8	9080000	mdx	24	X141107_40_PosNeg_76
8	9080000	mdx	30	X141107_35_PosNeg_69
9	9080000	mdx	6	X141107_31_PosNeg_64
9	9080000	mdx	12	X141107_37_PosNeg_71
9	9080000	mdx	24	X141107_58_PosNeg_100
9	9080000	mdx	30	X141107_45_PosNeg_82
10	9080000	mdx	6	X141107_33_PosNeg_66
10	9080000	mdx	24	X141107_41_PosNeg_77
10	9080000	mdx	12	X141107_47_PosNeg_84
10	9080000	mdx	30	X141107_23_PosNeg_54
11	7260000	mdx/utrn+/+	6	X141107_75_PosNeg_119
11	7260000	mdx/utrn+/+	12	X141107_50_PosNeg_89
11	7260000	mdx/utrn+/+	24	X141107_68_PosNeg_112
11	7260000	mdx/utrn+/+	30	X141107_20_PosNeg_51
12	7270000	mdx/utrn+/+	6	X141107_51_PosNeg_90
12	7270000	mdx/utrn+/+	12	X141107_16_PosNeg_45
12	7270000	mdx/utrn+/+	18	X141107_62_PosNeg_105
12	7270000	mdx/utrn+/+	24	X141107_8_PosNeg_34
12	7270000	mdx/utrn+/+	30	X141107_19_PosNeg_48
13	7270000	mdx/utrn+/+	12	X141107_9_PosNeg_35
13	7270000	mdx/utrn+/+	18	X141107_4_PosNeg_29
13	7270000	mdx/utrn+/+	24	X141107_32_PosNeg_65
13	7270000	mdx/utrn+/+	30	X141107_30_PosNeg_63
15	9080000	mdx/utrn+/+	6	X141107_38_PosNeg_72
15	9080000	mdx/utrn+/+	12	X141107_59_PosNeg_101
15	9080000	mdx/utrn+/+	30	X141107_22_PosNeg_53
16	7260000	mdx/utrn+/-	6	X141107_29_PosNeg_62
17	7260000	mdx/utrn+/-	6	X141107_52_PosNeg_92
18	7270000	mdx/utrn+/-	12	X141107_21_PosNeg_52
18	7270000	mdx/utrn+/-	6	X141107_25_PosNeg_57
18	7270000	mdx/utrn+/-	18	X141107_66_PosNeg_110
18	7270000	mdx/utrn+/-	24	X141107_36_PosNeg_70
18	7270000	mdx/utrn+/-	30	X141107_49_PosNeg_87
18	7270000	mdx/utrn+/-	30	X141107_49hemo_PosNeg_88
19	9080000	mdx/utrn+/-	6	X141107_71_PosNeg_114
19	9080000	mdx/utrn+/-	12	X141107_73_PosNeg_117
19	9080000	mdx/utrn+/-	18	X141107_18_PosNeg_47
19	9080000	mdx/utrn+/-	24	X141107_6_PosNeg_32
19	9080000	mdx/utrn+/-	30	X141107_13_PosNeg_40
19	9080000	mdx/utrn+/-	30	X141107_13hemo_PosNeg_41
20	7270000	mdx/utrn+/-	12	X141107_27_PosNeg_59
20	7270000	mdx/utrn+/-	18	X141107_26_PosNeg_58
20	7270000	mdx/utrn+/-	24	X141107_43_PosNeg_80
20	7270000	mdx/utrn+/-	30	X141107_70_PosNeg_113
21	7270000	mdx/utrn-/-	6	X141107_14_PosNeg_42
22	9080000	mdx/utrn-/-	6	X141107_24_PosNeg_56
23	9080000	mdx/utrn-/-	6	X141107_65_PosNeg_108
24	7270000	mdx/utrn-/-	6	X141107_3_PosNeg_28
25	9080000	mdx/utrn-/-	6	X141107_5_PosNeg_30
26	9080000	mdx/utrn+/-	12	X141107_42_PosNeg_78
26	9080000	mdx/utrn+/-	24	X141107_57_PosNeg_98
26	9080000	mdx/utrn+/-	30	X141107_56_PosNeg_96
27	7270000	mdx/utrn+/+	6	X141107_74_PosNeg_118
27	7270000	mdx/utrn+/+	12	X141107_54_PosNeg_94
27	7270000	mdx/utrn+/+	18	X141107_60_PosNeg_102
27	7270000	mdx/utrn+/+	30	X141107_1_PosNeg_26
				Variable N°
mouse	barcode	strain	week	ID
1	7270000	WT	12	X141107_72_PosNeg_116
1	7270000	WT	18	X141107_61_PosNeg_104
1	7270000	WT	24	X141107_46_PosNeg_83
1	7270000	WT	30	X141107_44_PosNeg_81
2	7270000	WT	6	X141107_17_PosNeg_46
2	7270000	WT	12	X141107_11_PosNeg_38
2	7270000	WT	18	X141107_2_PosNeg_27
2	7270000	WT	24	X141107_10_PosNeg_36
2	7270000	WT	30	X141107_39_PosNeg_75
3	9080000	WT	6	X141107_28_PosNeg_60
3	9080000	WT	18	X141107_64_PosNeg_107
4	9080000	WT	12	X141107_63_PosNeg_106
5	9080000	WT	12	X141107_55_PosNeg_95
5	9080000	WT	18	X141107_53_PosNeg_93
6	9080000	mdx	6	X141107_48_PosNeg_86
6	9080000	mdx	12	X141107_67_PosNeg_111
6	9080000	mdx	30	X141107_15_PosNeg_44
7	9080000	mdx	6	X141107_12_PosNeg_39
8	9080000	mdx	6	X141107_34_PosNeg_68
8	9080000	mdx	12	X141107_7_PosNeg_33
8	9080000	mdx	24	X141107_40_PosNeg_76
8	9080000	mdx	30	X141107_35_PosNeg_69
9	9080000	mdx	6	X141107_31_PosNeg_64
9	9080000	mdx	12	X141107_37_PosNeg_71
9	9080000	mdx	24	X141107_58_PosNeg_100
9	9080000	mdx	30	X141107_45_PosNeg_82
10	9080000	mdx	6	X141107_33_PosNeg_66
10	9080000	mdx	24	X141107_41_PosNeg_77
10	9080000	mdx	12	X141107_47_PosNeg_84
10	9080000	mdx	30	X141107_23_PosNeg_54
11	7260000	mdx/utrn+/+	6	X141107_75_PosNeg_119
11	7260000	mdx/utrn+/+	12	X141107_50_PosNeg_89
11	7260000	mdx/utrn+/+	24	X141107_68_PosNeg_112
11	7260000	mdx/utrn+/+	30	X141107_20_PosNeg_51
12	7270000	mdx/utrn+/+	6	X141107_51_PosNeg_90
12	7270000	mdx/utrn+/+	12	X141107_16_PosNeg_45
12	7270000	mdx/utrn+/+	18	X141107_62_PosNeg_105
12	7270000	mdx/utrn+/+	24	X141107_8_PosNeg_34
12	7270000	mdx/utrn+/+	30	X141107_19_PosNeg_48
13	7270000	mdx/utrn+/+	12	X141107_9_PosNeg_35
13	7270000	mdx/utrn+/+	18	X141107_4_PosNeg_29
13	7270000	mdx/utrn+/+	24	X141107_32_PosNeg_65
13	7270000	mdx/utrn+/+	30	X141107_30_PosNeg_63
15	9080000	mdx/utrn+/+	6	X141107_38_PosNeg_72
15	9080000	mdx/utrn+/+	12	X141107_59_PosNeg_101
15	9080000	mdx/utrn+/+	30	X141107_22_PosNeg_53
16	7260000	mdx/utrn+/-	6	X141107_29_PosNeg_62
17	7260000	mdx/utrn+/-	6	X141107_52_PosNeg_92
18	7270000	mdx/utrn+/-	12	X141107_21_PosNeg_52
18	7270000	mdx/utrn+/-	6	X141107_25_PosNeg_57
18	7270000	mdx/utrn+/-	18	X141107_66_PosNeg_110
18	7270000	mdx/utrn+/-	24	X141107_36_PosNeg_70
18	7270000	mdx/utrn+/-	30	X141107_49_PosNeg_87
18	7270000	mdx/utrn+/-	30	X141107_49hemo_PosNeg_88
19	9080000	mdx/utrn+/-	6	X141107_71_PosNeg_114
19	9080000	mdx/utrn+/-	12	X141107_73_PosNeg_117
19	9080000	mdx/utrn+/-	18	X141107_18_PosNeg_47
19	9080000	mdx/utrn+/-	24	X141107_6_PosNeg_32
19	9080000	mdx/utrn+/-	30	X141107_13_PosNeg_40
19	9080000	mdx/utrn+/-	30	X141107_13hemo_PosNeg_41
20	7270000	mdx/utrn+/-	12	X141107_27_PosNeg_59
20	7270000	mdx/utrn+/-	18	X141107_26_PosNeg_58
20	7270000	mdx/utrn+/-	24	X141107_43_PosNeg_80
20	7270000	mdx/utrn+/-	30	X141107_70_PosNeg_113
21	7270000	mdx/utrn-/-	6	X141107_14_PosNeg_42
22	9080000	mdx/utrn-/-	6	X141107_24_PosNeg_56
23	9080000	mdx/utrn-/-	6	X141107_65_PosNeg_108
24	7270000	mdx/utrn-/-	6	X141107_3_PosNeg_28
25	9080000	mdx/utrn-/-	6	X141107_5_PosNeg_30
26	9080000	mdx/utrn+/-	12	X141107_42_PosNeg_78
26	9080000	mdx/utrn+/-	24	X141107_57_PosNeg_98
26	9080000	mdx/utrn+/-	30	X141107_56_PosNeg_96
27	7270000	mdx/utrn+/+	6	X141107_74_PosNeg_118
27	7270000	mdx/utrn+/+	12	X141107_54_PosNeg_94
27	7270000	mdx/utrn+/+	18	X141107_60_PosNeg_102
27	7270000	mdx/utrn+/+	30	X141107_1_PosNeg_26
				Variable N°
mouse	barcode	strain	week	ID
1	7270000	WT	12	X141107_72_PosNeg_116
1	7270000	WT	18	X141107_61_PosNeg_104
1	7270000	WT	24	X141107_46_PosNeg_83
1	7270000	WT	30	X141107_44_PosNeg_81
2	7270000	WT	6	X141107_17_PosNeg_46
2	7270000	WT	12	X141107_11_PosNeg_38
2	7270000	WT	18	X141107_2_PosNeg_27
2	7270000	WT	24	X141107_10_PosNeg_36
2	7270000	WT	30	X141107_39_PosNeg_75
3	9080000	WT	6	X141107_28_PosNeg_60
3	9080000	WT	18	X141107_64_PosNeg_107
4	9080000	WT	12	X141107_63_PosNeg_106
5	9080000	WT	12	X141107_55_PosNeg_95
5	9080000	WT	18	X141107_53_PosNeg_93
6	9080000	mdx	6	X141107_48_PosNeg_86
6	9080000	mdx	12	X141107_67_PosNeg_111
6	9080000	mdx	30	X141107_15_PosNeg_44
7	9080000	mdx	6	X141107_12_PosNeg_39
8	9080000	mdx	6	X141107_34_PosNeg_68
8	9080000	mdx	12	X141107_7_PosNeg_33
8	9080000	mdx	24	X141107_40_PosNeg_76
8	9080000	mdx	30	X141107_35_PosNeg_69
9	9080000	mdx	6	X141107_31_PosNeg_64
9	9080000	mdx	12	X141107_37_PosNeg_71
9	9080000	mdx	24	X141107_58_PosNeg_100
9	9080000	mdx	30	X141107_45_PosNeg_82
10	9080000	mdx	6	X141107_33_PosNeg_66
10	9080000	mdx	24	X141107_41_PosNeg_77
10	9080000	mdx	12	X141107_47_PosNeg_84
10	9080000	mdx	30	X141107_23_PosNeg_54
11	7260000	mdx/utrn+/+	6	X141107_75_PosNeg_119
11	7260000	mdx/utrn+/+	12	X141107_50_PosNeg_89
11	7260000	mdx/utrn+/+	24	X141107_68_PosNeg_112
11	7260000	mdx/utrn+/+	30	X141107_20_PosNeg_51
12	7270000	mdx/utrn+/+	6	X141107_51_PosNeg_90
12	7270000	mdx/utrn+/+	12	X141107_16_PosNeg_45
12	7270000	mdx/utrn+/+	18	X141107_62_PosNeg_105
12	7270000	mdx/utrn+/+	24	X141107_8_PosNeg_34
12	7270000	mdx/utrn+/+	30	X141107_19_PosNeg_48
13	7270000	mdx/utrn+/+	12	X141107_9_PosNeg_35
13	7270000	mdx/utrn+/+	18	X141107_4_PosNeg_29
13	7270000	mdx/utrn+/+	24	X141107_32_PosNeg_65
13	7270000	mdx/utrn+/+	30	X141107_30_PosNeg_63
15	9080000	mdx/utrn+/+	6	X141107_38_PosNeg_72
15	9080000	mdx/utrn+/+	12	X141107_59_PosNeg_101
15	9080000	mdx/utrn+/+	30	X141107_22_PosNeg_53
16	7260000	mdx/utrn+/-	6	X141107_29_PosNeg_62
17	7260000	mdx/utrn+/-	6	X141107_52_PosNeg_92
18	7270000	mdx/utrn+/-	12	X141107_21_PosNeg_52
18	7270000	mdx/utrn+/-	6	X141107_25_PosNeg_57
18	7270000	mdx/utrn+/-	18	X141107_66_PosNeg_110
18	7270000	mdx/utrn+/-	24	X141107_36_PosNeg_70
18	7270000	mdx/utrn+/-	30	X141107_49_PosNeg_87
18	7270000	mdx/utrn+/-	30	X141107_49hemo_PosNeg_88
19	9080000	mdx/utrn+/-	6	X141107_71_PosNeg_114
19	9080000	mdx/utrn+/-	12	X141107_73_PosNeg_117
19	9080000	mdx/utrn+/-	18	X141107_18_PosNeg_47
19	9080000	mdx/utrn+/-	24	X141107_6_PosNeg_32
19	9080000	mdx/utrn+/-	30	X141107_13_PosNeg_40
19	9080000	mdx/utrn+/-	30	X141107_13hemo_PosNeg_41
20	7270000	mdx/utrn+/-	12	X141107_27_PosNeg_59
20	7270000	mdx/utrn+/-	18	X141107_26_PosNeg_58
20	7270000	mdx/utrn+/-	24	X141107_43_PosNeg_80
20	7270000	mdx/utrn+/-	30	X141107_70_PosNeg_113
21	7270000	mdx/utrn-/-	6	X141107_14_PosNeg_42
22	9080000	mdx/utrn-/-	6	X141107_24_PosNeg_56
23	9080000	mdx/utrn-/-	6	X141107_65_PosNeg_108
24	7270000	mdx/utrn-/-	6	X141107_3_PosNeg_28
25	9080000	mdx/utrn-/-	6	X141107_5_PosNeg_30
26	9080000	mdx/utrn+/-	12	X141107_42_PosNeg_78
26	9080000	mdx/utrn+/-	24	X141107_57_PosNeg_98
26	9080000	mdx/utrn+/-	30	X141107_56_PosNeg_96
27	7270000	mdx/utrn+/+	6	X141107_74_PosNeg_118
27	7270000	mdx/utrn+/+	12	X141107_54_PosNeg_94
27	7270000	mdx/utrn+/+	18	X141107_60_PosNeg_102
27	7270000	mdx/utrn+/+	30	X141107_1_PosNeg_26
				Variable N°
mouse	barcode	strain	week	ID
1	7270000	WT	12	X141107_72_PosNeg_116
1	7270000	WT	18	X141107_61_PosNeg_104
1	7270000	WT	24	X141107_46_PosNeg_83
1	7270000	WT	30	X141107_44_PosNeg_81
2	7270000	WT	6	X141107_17_PosNeg_46
2	7270000	WT	12	X141107_11_PosNeg_38
2	7270000	WT	18	X141107_2_PosNeg_27
2	7270000	WT	24	X141107_10_PosNeg_36
2	7270000	WT	30	X141107_39_PosNeg_75
3	9080000	WT	6	X141107_28_PosNeg_60
3	9080000	WT	18	X141107_64_PosNeg_107
4	9080000	WT	12	X141107_63_PosNeg_106
5	9080000	WT	12	X141107_55_PosNeg_95
5	9080000	WT	18	X141107_53_PosNeg_93
6	9080000	mdx	6	X141107_48_PosNeg_86
6	9080000	mdx	12	X141107_67_PosNeg_111
6	9080000	mdx	30	X141107_15_PosNeg_44
7	9080000	mdx	6	X141107_12_PosNeg_39
8	9080000	mdx	6	X141107_34_PosNeg_68
8	9080000	mdx	12	X141107_7_PosNeg_33
8	9080000	mdx	24	X141107_40_PosNeg_76
8	9080000	mdx	30	X141107_35_PosNeg_69
9	9080000	mdx	6	X141107_31_PosNeg_64
9	9080000	mdx	12	X141107_37_PosNeg_71
9	9080000	mdx	24	X141107_58_PosNeg_100
9	9080000	mdx	30	X141107_45_PosNeg_82
10	9080000	mdx	6	X141107_33_PosNeg_66
10	9080000	mdx	24	X141107_41_PosNeg_77
10	9080000	mdx	12	X141107_47_PosNeg_84
10	9080000	mdx	30	X141107_23_PosNeg_54
11	7260000	mdx/utrn+/+	6	X141107_75_PosNeg_119
11	7260000	mdx/utrn+/+	12	X141107_50_PosNeg_89
11	7260000	mdx/utrn+/+	24	X141107_68_PosNeg_112
11	7260000	mdx/utrn+/+	30	X141107_20_PosNeg_51
12	7270000	mdx/utrn+/+	6	X141107_51_PosNeg_90
12	7270000	mdx/utrn+/+	12	X141107_16_PosNeg_45
12	7270000	mdx/utrn+/+	18	X141107_62_PosNeg_105
12	7270000	mdx/utrn+/+	24	X141107_8_PosNeg_34
12	7270000	mdx/utrn+/+	30	X141107_19_PosNeg_48
13	7270000	mdx/utrn+/+	12	X141107_9_PosNeg_35
13	7270000	mdx/utrn+/+	18	X141107_4_PosNeg_29
13	7270000	mdx/utrn+/+	24	X141107_32_PosNeg_65
13	7270000	mdx/utrn+/+	30	X141107_30_PosNeg_63
15	9080000	mdx/utrn+/+	6	X141107_38_PosNeg_72
15	9080000	mdx/utrn+/+	12	X141107_59_PosNeg_101
15	9080000	mdx/utrn+/+	30	X141107_22_PosNeg_53
16	7260000	mdx/utrn+/-	6	X141107_29_PosNeg_62
17	7260000	mdx/utrn+/-	6	X141107_52_PosNeg_92
18	7270000	mdx/utrn+/-	12	X141107_21_PosNeg_52
18	7270000	mdx/utrn+/-	6	X141107_25_PosNeg_57
18	7270000	mdx/utrn+/-	18	X141107_66_PosNeg_110
18	7270000	mdx/utrn+/-	24	X141107_36_PosNeg_70
18	7270000	mdx/utrn+/-	30	X141107_49_PosNeg_87
18	7270000	mdx/utrn+/-	30	X141107_49hemo_PosNeg_88
19	9080000	mdx/utrn+/-	6	X141107_71_PosNeg_114
19	9080000	mdx/utrn+/-	12	X141107_73_PosNeg_117
19	9080000	mdx/utrn+/-	18	X141107_18_PosNeg_47
19	9080000	mdx/utrn+/-	24	X141107_6_PosNeg_32
19	9080000	mdx/utrn+/-	30	X141107_13_PosNeg_40
19	9080000	mdx/utrn+/-	30	X141107_13hemo_PosNeg_41
20	7270000	mdx/utrn+/-	12	X141107_27_PosNeg_59
20	7270000	mdx/utrn+/-	18	X141107_26_PosNeg_58
20	7270000	mdx/utrn+/-	24	X141107_43_PosNeg_80
20	7270000	mdx/utrn+/-	30	X141107_70_PosNeg_113
21	7270000	mdx/utrn-/-	6	X141107_14_PosNeg_42
22	9080000	mdx/utrn-/-	6	X141107_24_PosNeg_56
23	9080000	mdx/utrn-/-	6	X141107_65_PosNeg_108
24	7270000	mdx/utrn-/-	6	X141107_3_PosNeg_28
25	9080000	mdx/utrn-/-	6	X141107_5_PosNeg_30
26	9080000	mdx/utrn+/-	12	X141107_42_PosNeg_78
26	9080000	mdx/utrn+/-	24	X141107_57_PosNeg_98
26	9080000	mdx/utrn+/-	30	X141107_56_PosNeg_96
27	7270000	mdx/utrn+/+	6	X141107_74_PosNeg_118
27	7270000	mdx/utrn+/+	12	X141107_54_PosNeg_94
27	7270000	mdx/utrn+/+	18	X141107_60_PosNeg_102
27	7270000	mdx/utrn+/+	30	X141107_1_PosNeg_26
				Variable N°
mouse	barcode	strain	week	ID
1	7270000	WT	12	X141107_72_PosNeg_116
1	7270000	WT	18	X141107_61_PosNeg_104
1	7270000	WT	24	X141107_46_PosNeg_83
1	7270000	WT	30	X141107_44_PosNeg_81
2	7270000	WT	6	X141107_17_PosNeg_46
2	7270000	WT	12	X141107_11_PosNeg_38
2	7270000	WT	18	X141107_2_PosNeg_27
2	7270000	WT	24	X141107_10_PosNeg_36
2	7270000	WT	30	X141107_39_PosNeg_75
3	9080000	WT	6	X141107_28_PosNeg_60
3	9080000	WT	18	X141107_64_PosNeg_107
4	9080000	WT	12	X141107_63_PosNeg_106
5	9080000	WT	12	X141107_55_PosNeg_95
5	9080000	WT	18	X141107_53_PosNeg_93
6	9080000	mdx	6	X141107_48_PosNeg_86
6	9080000	mdx	12	X141107_67_PosNeg_111
6	9080000	mdx	30	X141107_15_PosNeg_44
7	9080000	mdx	6	X141107_12_PosNeg_39
8	9080000	mdx	6	X141107_34_PosNeg_68
8	9080000	mdx	12	X141107_7_PosNeg_33
8	9080000	mdx	24	X141107_40_PosNeg_76
8	9080000	mdx	30	X141107_35_PosNeg_69
9	9080000	mdx	6	X141107_31_PosNeg_64
9	9080000	mdx	12	X141107_37_PosNeg_71
9	9080000	mdx	24	X141107_58_PosNeg_100
9	9080000	mdx	30	X141107_45_PosNeg_82
10	9080000	mdx	6	X141107_33_PosNeg_66
10	9080000	mdx	24	X141107_41_PosNeg_77
10	9080000	mdx	12	X141107_47_PosNeg_84
10	9080000	mdx	30	X141107_23_PosNeg_54
11	7260000	mdx/utrn+/+	6	X141107_75_PosNeg_119
11	7260000	mdx/utrn+/+	12	X141107_50_PosNeg_89
11	7260000	mdx/utrn+/+	24	X141107_68_PosNeg_112
11	7260000	mdx/utrn+/+	30	X141107_20_PosNeg_51
12	7270000	mdx/utrn+/+	6	X141107_51_PosNeg_90
12	7270000	mdx/utrn+/+	12	X141107_16_PosNeg_45
12	7270000	mdx/utrn+/+	18	X141107_62_PosNeg_105
12	7270000	mdx/utrn+/+	24	X141107_8_PosNeg_34
12	7270000	mdx/utrn+/+	30	X141107_19_PosNeg_48
13	7270000	mdx/utrn+/+	12	X141107_9_PosNeg_35
13	7270000	mdx/utrn+/+	18	X141107_4_PosNeg_29
13	7270000	mdx/utrn+/+	24	X141107_32_PosNeg_65
13	7270000	mdx/utrn+/+	30	X141107_30_PosNeg_63
15	9080000	mdx/utrn+/+	6	X141107_38_PosNeg_72
15	9080000	mdx/utrn+/+	12	X141107_59_PosNeg_101
15	9080000	mdx/utrn+/+	30	X141107_22_PosNeg_53
16	7260000	mdx/utrn+/-	6	X141107_29_PosNeg_62
17	7260000	mdx/utrn+/-	6	X141107_52_PosNeg_92
18	7270000	mdx/utrn+/-	12	X141107_21_PosNeg_52
18	7270000	mdx/utrn+/-	6	X141107_25_PosNeg_57
18	7270000	mdx/utrn+/-	18	X141107_66_PosNeg_110
18	7270000	mdx/utrn+/-	24	X141107_36_PosNeg_70
18	7270000	mdx/utrn+/-	30	X141107_49_PosNeg_87
18	7270000	mdx/utrn+/-	30	X141107_49hemo_PosNeg_88
19	9080000	mdx/utrn+/-	6	X141107_71_PosNeg_114
19	9080000	mdx/utrn+/-	12	X141107_73_PosNeg_117
19	9080000	mdx/utrn+/-	18	X141107_18_PosNeg_47
19	9080000	mdx/utrn+/-	24	X141107_6_PosNeg_32
19	9080000	mdx/utrn+/-	30	X141107_13_PosNeg_40
19	9080000	mdx/utrn+/-	30	X141107_13hemo_PosNeg_41
20	7270000	mdx/utrn+/-	12	X141107_27_PosNeg_59
20	7270000	mdx/utrn+/-	18	X141107_26_PosNeg_58
20	7270000	mdx/utrn+/-	24	X141107_43_PosNeg_80
20	7270000	mdx/utrn+/-	30	X141107_70_PosNeg_113
21	7270000	mdx/utrn-/-	6	X141107_14_PosNeg_42
22	9080000	mdx/utrn-/-	6	X141107_24_PosNeg_56
23	9080000	mdx/utrn-/-	6	X141107_65_PosNeg_108
24	7270000	mdx/utrn-/-	6	X141107_3_PosNeg_28
25	9080000	mdx/utrn-/-	6	X141107_5_PosNeg_30
26	9080000	mdx/utrn+/-	12	X141107_42_PosNeg_78
26	9080000	mdx/utrn+/-	24	X141107_57_PosNeg_98
26	9080000	mdx/utrn+/-	30	X141107_56_PosNeg_96
27	7270000	mdx/utrn+/+	6	X141107_74_PosNeg_118
27	7270000	mdx/utrn+/+	12	X141107_54_PosNeg_94
27	7270000	mdx/utrn+/+	18	X141107_60_PosNeg_102
27	7270000	mdx/utrn+/+	30	X141107_1_PosNeg_26
				Variable N°
mouse	barcode	strain	week	ID
1	7270000	WT	12	X141107_72_PosNeg_116
1	7270000	WT	18	X141107_61_PosNeg_104
1	7270000	WT	24	X141107_46_PosNeg_83
1	7270000	WT	30	X141107_44_PosNeg_81
2	7270000	WT	6	X141107_17_PosNeg_46
2	7270000	WT	12	X141107_11_PosNeg_38
2	7270000	WT	18	X141107_2_PosNeg_27
2	7270000	WT	24	X141107_10_PosNeg_36
2	7270000	WT	30	X141107_39_PosNeg_75
3	9080000	WT	6	X141107_28_PosNeg_60
3	9080000	WT	18	X141107_64_PosNeg_107
4	9080000	WT	12	X141107_63_PosNeg_106
5	9080000	WT	12	X141107_55_PosNeg_95
5	9080000	WT	18	X141107_53_PosNeg_93
6	9080000	mdx	6	X141107_48_PosNeg_86
6	9080000	mdx	12	X141107_67_PosNeg_111
6	9080000	mdx	30	X141107_15_PosNeg_44
7	9080000	mdx	6	X141107_12_PosNeg_39
8	9080000	mdx	6	X141107_34_PosNeg_68
8	9080000	mdx	12	X141107_7_PosNeg_33
8	9080000	mdx	24	X141107_40_PosNeg_76
8	9080000	mdx	30	X141107_35_PosNeg_69
9	9080000	mdx	6	X141107_31_PosNeg_64
9	9080000	mdx	12	X141107_37_PosNeg_71
9	9080000	mdx	24	X141107_58_PosNeg_100
9	9080000	mdx	30	X141107_45_PosNeg_82
10	9080000	mdx	6	X141107_33_PosNeg_66
10	9080000	mdx	24	X141107_41_PosNeg_77
10	9080000	mdx	12	X141107_47_PosNeg_84
10	9080000	mdx	30	X141107_23_PosNeg_54
11	7260000	mdx/utrn+/+	6	X141107_75_PosNeg_119
11	7260000	mdx/utrn+/+	12	X141107_50_PosNeg_89
11	7260000	mdx/utrn+/+	24	X141107_68_PosNeg_112
11	7260000	mdx/utrn+/+	30	X141107_20_PosNeg_51
12	7270000	mdx/utrn+/+	6	X141107_51_PosNeg_90
12	7270000	mdx/utrn+/+	12	X141107_16_PosNeg_45
12	7270000	mdx/utrn+/+	18	X141107_62_PosNeg_105
12	7270000	mdx/utrn+/+	24	X141107_8_PosNeg_34
12	7270000	mdx/utrn+/+	30	X141107_19_PosNeg_48
13	7270000	mdx/utrn+/+	12	X141107_9_PosNeg_35
13	7270000	mdx/utrn+/+	18	X141107_4_PosNeg_29
13	7270000	mdx/utrn+/+	24	X141107_32_PosNeg_65
13	7270000	mdx/utrn+/+	30	X141107_30_PosNeg_63
15	9080000	mdx/utrn+/+	6	X141107_38_PosNeg_72
15	9080000	mdx/utrn+/+	12	X141107_59_PosNeg_101
15	9080000	mdx/utrn+/+	30	X141107_22_PosNeg_53
16	7260000	mdx/utrn+/-	6	X141107_29_PosNeg_62
17	7260000	mdx/utrn+/-	6	X141107_52_PosNeg_92
18	7270000	mdx/utrn+/-	12	X141107_21_PosNeg_52
18	7270000	mdx/utrn+/-	6	X141107_25_PosNeg_57
18	7270000	mdx/utrn+/-	18	X141107_66_PosNeg_110
18	7270000	mdx/utrn+/-	24	X141107_36_PosNeg_70
18	7270000	mdx/utrn+/-	30	X141107_49_PosNeg_87
18	7270000	mdx/utrn+/-	30	X141107_49hemo_PosNeg_88
19	9080000	mdx/utrn+/-	6	X141107_71_PosNeg_114
19	9080000	mdx/utrn+/-	12	X141107_73_PosNeg_117
19	9080000	mdx/utrn+/-	18	X141107_18_PosNeg_47
19	9080000	mdx/utrn+/-	24	X141107_6_PosNeg_32
19	9080000	mdx/utrn+/-	30	X141107_13_PosNeg_40
19	9080000	mdx/utrn+/-	30	X141107_13hemo_PosNeg_41
20	7270000	mdx/utrn+/-	12	X141107_27_PosNeg_59
20	7270000	mdx/utrn+/-	18	X141107_26_PosNeg_58
20	7270000	mdx/utrn+/-	24	X141107_43_PosNeg_80
20	7270000	mdx/utrn+/-	30	X141107_70_PosNeg_113
21	7270000	mdx/utrn-/-	6	X141107_14_PosNeg_42
22	9080000	mdx/utrn-/-	6	X141107_24_PosNeg_56
23	9080000	mdx/utrn-/-	6	X141107_65_PosNeg_108
24	7270000	mdx/utrn-/-	6	X141107_3_PosNeg_28
25	9080000	mdx/utrn-/-	6	X141107_5_PosNeg_30
26	9080000	mdx/utrn+/-	12	X141107_42_PosNeg_78
26	9080000	mdx/utrn+/-	24	X141107_57_PosNeg_98
26	9080000	mdx/utrn+/-	30	X141107_56_PosNeg_96
27	7270000	mdx/utrn+/+	6	X141107_74_PosNeg_118
27	7270000	mdx/utrn+/+	12	X141107_54_PosNeg_94
27	7270000	mdx/utrn+/+	18	X141107_60_PosNeg_102
27	7270000	mdx/utrn+/+	30	X141107_1_PosNeg_26
				Variable N°
mouse	barcode	strain	week	ID
1	7270000	WT	12	X141107_72_PosNeg_116
1	7270000	WT	18	X141107_61_PosNeg_104
1	7270000	WT	24	X141107_46_PosNeg_83
1	7270000	WT	30	X141107_44_PosNeg_81
2	7270000	WT	6	X141107_17_PosNeg_46
2	7270000	WT	12	X141107_11_PosNeg_38
2	7270000	WT	18	X141107_2_PosNeg_27
2	7270000	WT	24	X141107_10_PosNeg_36
2	7270000	WT	30	X141107_39_PosNeg_75
3	9080000	WT	6	X141107_28_PosNeg_60
3	9080000	WT	18	X141107_64_PosNeg_107
4	9080000	WT	12	X141107_63_PosNeg_106
5	9080000	WT	12	X141107_55_PosNeg_95
5	9080000	WT	18	X141107_53_PosNeg_93
6	9080000	mdx	6	X141107_48_PosNeg_86
6	9080000	mdx	12	X141107_67_PosNeg_111
6	9080000	mdx	30	X141107_15_PosNeg_44
7	9080000	mdx	6	X141107_12_PosNeg_39
8	9080000	mdx	6	X141107_34_PosNeg_68
8	9080000	mdx	12	X141107_7_PosNeg_33
8	9080000	mdx	24	X141107_40_PosNeg_76
8	9080000	mdx	30	X141107_35_PosNeg_69
9	9080000	mdx	6	X141107_31_PosNeg_64
9	9080000	mdx	12	X141107_37_PosNeg_71
9	9080000	mdx	24	X141107_58_PosNeg_100
9	9080000	mdx	30	X141107_45_PosNeg_82
10	9080000	mdx	6	X141107_33_PosNeg_66
10	9080000	mdx	24	X141107_41_PosNeg_77
10	9080000	mdx	12	X141107_47_PosNeg_84
10	9080000	mdx	30	X141107_23_PosNeg_54
11	7260000	mdx/utrn+/+	6	X141107_75_PosNeg_119
11	7260000	mdx/utrn+/+	12	X141107_50_PosNeg_89
11	7260000	mdx/utrn+/+	24	X141107_68_PosNeg_112
11	7260000	mdx/utrn+/+	30	X141107_20_PosNeg_51
12	7270000	mdx/utrn+/+	6	X141107_51_PosNeg_90
12	7270000	mdx/utrn+/+	12	X141107_16_PosNeg_45
12	7270000	mdx/utrn+/+	18	X141107_62_PosNeg_105
12	7270000	mdx/utrn+/+	24	X141107_8_PosNeg_34
12	7270000	mdx/utrn+/+	30	X141107_19_PosNeg_48
13	7270000	mdx/utrn+/+	12	X141107_9_PosNeg_35
13	7270000	mdx/utrn+/+	18	X141107_4_PosNeg_29
13	7270000	mdx/utrn+/+	24	X141107_32_PosNeg_65
13	7270000	mdx/utrn+/+	30	X141107_30_PosNeg_63
15	9080000	mdx/utrn+/+	6	X141107_38_PosNeg_72
15	9080000	mdx/utrn+/+	12	X141107_59_PosNeg_101
15	9080000	mdx/utrn+/+	30	X141107_22_PosNeg_53
16	7260000	mdx/utrn+/-	6	X141107_29_PosNeg_62
17	7260000	mdx/utrn+/-	6	X141107_52_PosNeg_92
18	7270000	mdx/utrn+/-	12	X141107_21_PosNeg_52
18	7270000	mdx/utrn+/-	6	X141107_25_PosNeg_57
18	7270000	mdx/utrn+/-	18	X141107_66_PosNeg_110
18	7270000	mdx/utrn+/-	24	X141107_36_PosNeg_70
18	7270000	mdx/utrn+/-	30	X141107_49_PosNeg_87
18	7270000	mdx/utrn+/-	30	X141107_49hemo_PosNeg_88
19	9080000	mdx/utrn+/-	6	X141107_71_PosNeg_114
19	9080000	mdx/utrn+/-	12	X141107_73_PosNeg_117
19	9080000	mdx/utrn+/-	18	X141107_18_PosNeg_47
19	9080000	mdx/utrn+/-	24	X141107_6_PosNeg_32
19	9080000	mdx/utrn+/-	30	X141107_13_PosNeg_40
19	9080000	mdx/utrn+/-	30	X141107_13hemo_PosNeg_41
20	7270000	mdx/utrn+/-	12	X141107_27_PosNeg_59
20	7270000	mdx/utrn+/-	18	X141107_26_PosNeg_58
20	7270000	mdx/utrn+/-	24	X141107_43_PosNeg_80
20	7270000	mdx/utrn+/-	30	X141107_70_PosNeg_113
21	7270000	mdx/utrn-/-	6	X141107_14_PosNeg_42
22	9080000	mdx/utrn-/-	6	X141107_24_PosNeg_56
23	9080000	mdx/utrn-/-	6	X141107_65_PosNeg_108
24	7270000	mdx/utrn-/-	6	X141107_3_PosNeg_28
25	9080000	mdx/utrn-/-	6	X141107_5_PosNeg_30
26	9080000	mdx/utrn+/-	12	X141107_42_PosNeg_78
26	9080000	mdx/utrn+/-	24	X141107_57_PosNeg_98
26	9080000	mdx/utrn+/-	30	X141107_56_PosNeg_96
27	7270000	mdx/utrn+/+	6	X141107_74_PosNeg_118
27	7270000	mdx/utrn+/+	12	X141107_54_PosNeg_94
27	7270000	mdx/utrn+/+	18	X141107_60_PosNeg_102
27	7270000	mdx/utrn+/+	30	X141107_1_PosNeg_26
				Variable N°
mouse	barcode	strain	week	ID
1	7270000	WT	12	X141107_72_PosNeg_116
1	7270000	WT	18	X141107_61_PosNeg_104
1	7270000	WT	24	X141107_46_PosNeg_83
1	7270000	WT	30	X141107_44_PosNeg_81
2	7270000	WT	6	X141107_17_PosNeg_46
2	7270000	WT	12	X141107_11_PosNeg_38
2	7270000	WT	18	X141107_2_PosNeg_27
2	7270000	WT	24	X141107_10_PosNeg_36
2	7270000	WT	30	X141107_39_PosNeg_75
3	9080000	WT	6	X141107_28_PosNeg_60
3	9080000	WT	18	X141107_64_PosNeg_107
4	9080000	WT	12	X141107_63_PosNeg_106
5	9080000	WT	12	X141107_55_PosNeg_95
5	9080000	WT	18	X141107_53_PosNeg_93
6	9080000	mdx	6	X141107_48_PosNeg_86
6	9080000	mdx	12	X141107_67_PosNeg_111
6	9080000	mdx	30	X141107_15_PosNeg_44
7	9080000	mdx	6	X141107_12_PosNeg_39
8	9080000	mdx	6	X141107_34_PosNeg_68
8	9080000	mdx	12	X141107_7_PosNeg_33
8	9080000	mdx	24	X141107_40_PosNeg_76
8	9080000	mdx	30	X141107_35_PosNeg_69
9	9080000	mdx	6	X141107_31_PosNeg_64
9	9080000	mdx	12	X141107_37_PosNeg_71
9	9080000	mdx	24	X141107_58_PosNeg_100
9	9080000	mdx	30	X141107_45_PosNeg_82
10	9080000	mdx	6	X141107_33_PosNeg_66
10	9080000	mdx	24	X141107_41_PosNeg_77
10	9080000	mdx	12	X141107_47_PosNeg_84
10	9080000	mdx	30	X141107_23_PosNeg_54
11	7260000	mdx/utrn+/+	6	X141107_75_PosNeg_119
11	7260000	mdx/utrn+/+	12	X141107_50_PosNeg_89
11	7260000	mdx/utrn+/+	24	X141107_68_PosNeg_112
11	7260000	mdx/utrn+/+	30	X141107_20_PosNeg_51
12	7270000	mdx/utrn+/+	6	X141107_51_PosNeg_90
12	7270000	mdx/utrn+/+	12	X141107_16_PosNeg_45
12	7270000	mdx/utrn+/+	18	X141107_62_PosNeg_105
12	7270000	mdx/utrn+/+	24	X141107_8_PosNeg_34
12	7270000	mdx/utrn+/+	30	X141107_19_PosNeg_48
13	7270000	mdx/utrn+/+	12	X141107_9_PosNeg_35
13	7270000	mdx/utrn+/+	18	X141107_4_PosNeg_29
13	7270000	mdx/utrn+/+	24	X141107_32_PosNeg_65
13	7270000	mdx/utrn+/+	30	X141107_30_PosNeg_63
15	9080000	mdx/utrn+/+	6	X141107_38_PosNeg_72
15	9080000	mdx/utrn+/+	12	X141107_59_PosNeg_101
15	9080000	mdx/utrn+/+	30	X141107_22_PosNeg_53
16	7260000	mdx/utrn+/-	6	X141107_29_PosNeg_62
17	7260000	mdx/utrn+/-	6	X141107_52_PosNeg_92
18	7270000	mdx/utrn+/-	12	X141107_21_PosNeg_52
18	7270000	mdx/utrn+/-	6	X141107_25_PosNeg_57
18	7270000	mdx/utrn+/-	18	X141107_66_PosNeg_110
18	7270000	mdx/utrn+/-	24	X141107_36_PosNeg_70
18	7270000	mdx/utrn+/-	30	X141107_49_PosNeg_87
18	7270000	mdx/utrn+/-	30	X141107_49hemo_PosNeg_88
19	9080000	mdx/utrn+/-	6	X141107_71_PosNeg_114
19	9080000	mdx/utrn+/-	12	X141107_73_PosNeg_117
19	9080000	mdx/utrn+/-	18	X141107_18_PosNeg_47
19	9080000	mdx/utrn+/-	24	X141107_6_PosNeg_32
19	9080000	mdx/utrn+/-	30	X141107_13_PosNeg_40
19	9080000	mdx/utrn+/-	30	X141107_13hemo_PosNeg_41
20	7270000	mdx/utrn+/-	12	X141107_27_PosNeg_59
20	7270000	mdx/utrn+/-	18	X141107_26_PosNeg_58
20	7270000	mdx/utrn+/-	24	X141107_43_PosNeg_80
20	7270000	mdx/utrn+/-	30	X141107_70_PosNeg_113
21	7270000	mdx/utrn-/-	6	X141107_14_PosNeg_42
22	9080000	mdx/utrn-/-	6	X141107_24_PosNeg_56
23	9080000	mdx/utrn-/-	6	X141107_65_PosNeg_108
24	7270000	mdx/utrn-/-	6	X141107_3_PosNeg_28
25	9080000	mdx/utrn-/-	6	X141107_5_PosNeg_30
26	9080000	mdx/utrn+/-	12	X141107_42_PosNeg_78
26	9080000	mdx/utrn+/-	24	X141107_57_PosNeg_98
26	9080000	mdx/utrn+/-	30	X141107_56_PosNeg_96
27	7270000	mdx/utrn+/+	6	X141107_74_PosNeg_118
27	7270000	mdx/utrn+/+	12	X141107_54_PosNeg_94
27	7270000	mdx/utrn+/+	18	X141107_60_PosNeg_102
27	7270000	mdx/utrn+/+	30	X141107_1_PosNeg_26
				Variable N°
mouse	barcode	strain	week	ID
1	7270000	WT	12	X141107_72_PosNeg_116
1	7270000	WT	18	X141107_61_PosNeg_104
1	7270000	WT	24	X141107_46_PosNeg_83
1	7270000	WT	30	X141107_44_PosNeg_81
2	7270000	WT	6	X141107_17_PosNeg_46
2	7270000	WT	12	X141107_11_PosNeg_38
2	7270000	WT	18	X141107_2_PosNeg_27
2	7270000	WT	24	X141107_10_PosNeg_36
2	7270000	WT	30	X141107_39_PosNeg_75
3	9080000	WT	6	X141107_28_PosNeg_60
3	9080000	WT	18	X141107_64_PosNeg_107
4	9080000	WT	12	X141107_63_PosNeg_106
5	9080000	WT	12	X141107_55_PosNeg_95
5	9080000	WT	18	X141107_53_PosNeg_93
6	9080000	mdx	6	X141107_48_PosNeg_86
6	9080000	mdx	12	X141107_67_PosNeg_111
6	9080000	mdx	30	X141107_15_PosNeg_44
7	9080000	mdx	6	X141107_12_PosNeg_39
8	9080000	mdx	6	X141107_34_PosNeg_68
8	9080000	mdx	12	X141107_7_PosNeg_33
8	9080000	mdx	24	X141107_40_PosNeg_76
8	9080000	mdx	30	X141107_35_PosNeg_69
9	9080000	mdx	6	X141107_31_PosNeg_64
9	9080000	mdx	12	X141107_37_PosNeg_71
9	9080000	mdx	24	X141107_58_PosNeg_100
9	9080000	mdx	30	X141107_45_PosNeg_82
10	9080000	mdx	6	X141107_33_PosNeg_66
10	9080000	mdx	24	X141107_41_PosNeg_77
10	9080000	mdx	12	X141107_47_PosNeg_84
10	9080000	mdx	30	X141107_23_PosNeg_54
11	7260000	mdx/utrn+/+	6	X141107_75_PosNeg_119
11	7260000	mdx/utrn+/+	12	X141107_50_PosNeg_89
11	7260000	mdx/utrn+/+	24	X141107_68_PosNeg_112
11	7260000	mdx/utrn+/+	30	X141107_20_PosNeg_51
12	7270000	mdx/utrn+/+	6	X141107_51_PosNeg_90
12	7270000	mdx/utrn+/+	12	X141107_16_PosNeg_45
12	7270000	mdx/utrn+/+	18	X141107_62_PosNeg_105
12	7270000	mdx/utrn+/+	24	X141107_8_PosNeg_34
12	7270000	mdx/utrn+/+	30	X141107_19_PosNeg_48
13	7270000	mdx/utrn+/+	12	X141107_9_PosNeg_35
13	7270000	mdx/utrn+/+	18	X141107_4_PosNeg_29
13	7270000	mdx/utrn+/+	24	X141107_32_PosNeg_65
13	7270000	mdx/utrn+/+	30	X141107_30_PosNeg_63
15	9080000	mdx/utrn+/+	6	X141107_38_PosNeg_72
15	9080000	mdx/utrn+/+	12	X141107_59_PosNeg_101
15	9080000	mdx/utrn+/+	30	X141107_22_PosNeg_53
16	7260000	mdx/utrn+/-	6	X141107_29_PosNeg_62
17	7260000	mdx/utrn+/-	6	X141107_52_PosNeg_92
18	7270000	mdx/utrn+/-	12	X141107_21_PosNeg_52
18	7270000	mdx/utrn+/-	6	X141107_25_PosNeg_57
18	7270000	mdx/utrn+/-	18	X141107_66_PosNeg_110
18	7270000	mdx/utrn+/-	24	X141107_36_PosNeg_70
18	7270000	mdx/utrn+/-	30	X141107_49_PosNeg_87
18	7270000	mdx/utrn+/-	30	X141107_49hemo_PosNeg_88
19	9080000	mdx/utrn+/-	6	X141107_71_PosNeg_114
19	9080000	mdx/utrn+/-	12	X141107_73_PosNeg_117
19	9080000	mdx/utrn+/-	18	X141107_18_PosNeg_47
19	9080000	mdx/utrn+/-	24	X141107_6_PosNeg_32
19	9080000	mdx/utrn+/-	30	X141107_13_PosNeg_40
19	9080000	mdx/utrn+/-	30	X141107_13hemo_PosNeg_41
20	7270000	mdx/utrn+/-	12	X141107_27_PosNeg_59
20	7270000	mdx/utrn+/-	18	X141107_26_PosNeg_58
20	7270000	mdx/utrn+/-	24	X141107_43_PosNeg_80
20	7270000	mdx/utrn+/-	30	X141107_70_PosNeg_113
21	7270000	mdx/utrn-/-	6	X141107_14_PosNeg_42
22	9080000	mdx/utrn-/-	6	X141107_24_PosNeg_56
23	9080000	mdx/utrn-/-	6	X141107_65_PosNeg_108
24	7270000	mdx/utrn-/-	6	X141107_3_PosNeg_28
25	9080000	mdx/utrn-/-	6	X141107_5_PosNeg_30
26	9080000	mdx/utrn+/-	12	X141107_42_PosNeg_78
26	9080000	mdx/utrn+/-	24	X141107_57_PosNeg_98
26	9080000	mdx/utrn+/-	30	X141107_56_PosNeg_96
27	7270000	mdx/utrn+/+	6	X141107_74_PosNeg_118
27	7270000	mdx/utrn+/+	12	X141107_54_PosNeg_94
27	7270000	mdx/utrn+/+	18	X141107_60_PosNeg_102
27	7270000	mdx/utrn+/+	30	X141107_1_PosNeg_26
				Variable N°
mouse	barcode	strain	week	ID
1	7270000	WT	12	X141107_72_PosNeg_116
1	7270000	WT	18	X141107_61_PosNeg_104
1	7270000	WT	24	X141107_46_PosNeg_83
1	7270000	WT	30	X141107_44_PosNeg_81
2	7270000	WT	6	X141107_17_PosNeg_46
2	7270000	WT	12	X141107_11_PosNeg_38
2	7270000	WT	18	X141107_2_PosNeg_27
2	7270000	WT	24	X141107_10_PosNeg_36
2	7270000	WT	30	X141107_39_PosNeg_75
3	9080000	WT	6	X141107_28_PosNeg_60
3	9080000	WT	18	X141107_64_PosNeg_107
4	9080000	WT	12	X141107_63_PosNeg_106
5	9080000	WT	12	X141107_55_PosNeg_95
5	9080000	WT	18	X141107_53_PosNeg_93
6	9080000	mdx	6	X141107_48_PosNeg_86
6	9080000	mdx	12	X141107_67_PosNeg_111
6	9080000	mdx	30	X141107_15_PosNeg_44
7	9080000	mdx	6	X141107_12_PosNeg_39
8	9080000	mdx	6	X141107_34_PosNeg_68
8	9080000	mdx	12	X141107_7_PosNeg_33
8	9080000	mdx	24	X141107_40_PosNeg_76
8	9080000	mdx	30	X141107_35_PosNeg_69
9	9080000	mdx	6	X141107_31_PosNeg_64
9	9080000	mdx	12	X141107_37_PosNeg_71
9	9080000	mdx	24	X141107_58_PosNeg_100
9	9080000	mdx	30	X141107_45_PosNeg_82
10	9080000	mdx	6	X141107_33_PosNeg_66
10	9080000	mdx	24	X141107_41_PosNeg_77
10	9080000	mdx	12	X141107_47_PosNeg_84
10	9080000	mdx	30	X141107_23_PosNeg_54
11	7260000	mdx/utrn+/+	6	X141107_75_PosNeg_119
11	7260000	mdx/utrn+/+	12	X141107_50_PosNeg_89
11	7260000	mdx/utrn+/+	24	X141107_68_PosNeg_112
11	7260000	mdx/utrn+/+	30	X141107_20_PosNeg_51
12	7270000	mdx/utrn+/+	6	X141107_51_PosNeg_90
12	7270000	mdx/utrn+/+	12	X141107_16_PosNeg_45
12	7270000	mdx/utrn+/+	18	X141107_62_PosNeg_105
12	7270000	mdx/utrn+/+	24	X141107_8_PosNeg_34
12	7270000	mdx/utrn+/+	30	X141107_19_PosNeg_48
13	7270000	mdx/utrn+/+	12	X141107_9_PosNeg_35
13	7270000	mdx/utrn+/+	18	X141107_4_PosNeg_29
13	7270000	mdx/utrn+/+	24	X141107_32_PosNeg_65
13	7270000	mdx/utrn+/+	30	X141107_30_PosNeg_63
15	9080000	mdx/utrn+/+	6	X141107_38_PosNeg_72
15	9080000	mdx/utrn+/+	12	X141107_59_PosNeg_101
15	9080000	mdx/utrn+/+	30	X141107_22_PosNeg_53
16	7260000	mdx/utrn+/-	6	X141107_29_PosNeg_62
17	7260000	mdx/utrn+/-	6	X141107_52_PosNeg_92
18	7270000	mdx/utrn+/-	12	X141107_21_PosNeg_52
18	7270000	mdx/utrn+/-	6	X141107_25_PosNeg_57
18	7270000	mdx/utrn+/-	18	X141107_66_PosNeg_110
18	7270000	mdx/utrn+/-	24	X141107_36_PosNeg_70
18	7270000	mdx/utrn+/-	30	X141107_49_PosNeg_87
18	7270000	mdx/utrn+/-	30	X141107_49hemo_PosNeg_88
19	9080000	mdx/utrn+/-	6	X141107_71_PosNeg_114
19	9080000	mdx/utrn+/-	12	X141107_73_PosNeg_117
19	9080000	mdx/utrn+/-	18	X141107_18_PosNeg_47
19	9080000	mdx/utrn+/-	24	X141107_6_PosNeg_32
19	9080000	mdx/utrn+/-	30	X141107_13_PosNeg_40
19	9080000	mdx/utrn+/-	30	X141107_13hemo_PosNeg_41
20	7270000	mdx/utrn+/-	12	X141107_27_PosNeg_59
20	7270000	mdx/utrn+/-	18	X141107_26_PosNeg_58
20	7270000	mdx/utrn+/-	24	X141107_43_PosNeg_80
20	7270000	mdx/utrn+/-	30	X141107_70_PosNeg_113
21	7270000	mdx/utrn-/-	6	X141107_14_PosNeg_42
22	9080000	mdx/utrn-/-	6	X141107_24_PosNeg_56
23	9080000	mdx/utrn-/-	6	X141107_65_PosNeg_108
24	7270000	mdx/utrn-/-	6	X141107_3_PosNeg_28
25	9080000	mdx/utrn-/-	6	X141107_5_PosNeg_30
26	9080000	mdx/utrn+/-	12	X141107_42_PosNeg_78
26	9080000	mdx/utrn+/-	24	X141107_57_PosNeg_98
26	9080000	mdx/utrn+/-	30	X141107_56_PosNeg_96
27	7270000	mdx/utrn+/+	6	X141107_74_PosNeg_118
27	7270000	mdx/utrn+/+	12	X141107_54_PosNeg_94
27	7270000	mdx/utrn+/+	18	X141107_60_PosNeg_102
27	7270000	mdx/utrn+/+	30	X141107_1_PosNeg_26
				Variable N°
mouse	barcode	strain	week	ID
1	7270000	WT	12	X141107_72_PosNeg_116
1	7270000	WT	18	X141107_61_PosNeg_104
1	7270000	WT	24	X141107_46_PosNeg_83
1	7270000	WT	30	X141107_44_PosNeg_81
2	7270000	WT	6	X141107_17_PosNeg_46
2	7270000	WT	12	X141107_11_PosNeg_38
2	7270000	WT	18	X141107_2_PosNeg_27
2	7270000	WT	24	X141107_10_PosNeg_36
2	7270000	WT	30	X141107_39_PosNeg_75
3	9080000	WT	6	X141107_28_PosNeg_60
3	9080000	WT	18	X141107_64_PosNeg_107
4	9080000	WT	12	X141107_63_PosNeg_106
5	9080000	WT	12	X141107_55_PosNeg_95
5	9080000	WT	18	X141107_53_PosNeg_93
6	9080000	mdx	6	X141107_48_PosNeg_86
6	9080000	mdx	12	X141107_67_PosNeg_111
6	9080000	mdx	30	X141107_15_PosNeg_44
7	9080000	mdx	6	X141107_12_PosNeg_39
8	9080000	mdx	6	X141107_34_PosNeg_68
8	9080000	mdx	12	X141107_7_PosNeg_33
8	9080000	mdx	24	X141107_40_PosNeg_76
8	9080000	mdx	30	X141107_35_PosNeg_69
9	9080000	mdx	6	X141107_31_PosNeg_64
9	9080000	mdx	12	X141107_37_PosNeg_71
9	9080000	mdx	24	X141107_58_PosNeg_100
9	9080000	mdx	30	X141107_45_PosNeg_82
10	9080000	mdx	6	X141107_33_PosNeg_66
10	9080000	mdx	24	X141107_41_PosNeg_77
10	9080000	mdx	12	X141107_47_PosNeg_84
10	9080000	mdx	30	X141107_23_PosNeg_54
11	7260000	mdx/utrn+/+	6	X141107_75_PosNeg_119
11	7260000	mdx/utrn+/+	12	X141107_50_PosNeg_89
11	7260000	mdx/utrn+/+	24	X141107_68_PosNeg_112
11	7260000	mdx/utrn+/+	30	X141107_20_PosNeg_51
12	7270000	mdx/utrn+/+	6	X141107_51_PosNeg_90
12	7270000	mdx/utrn+/+	12	X141107_16_PosNeg_45
12	7270000	mdx/utrn+/+	18	X141107_62_PosNeg_105
12	7270000	mdx/utrn+/+	24	X141107_8_PosNeg_34
12	7270000	mdx/utrn+/+	30	X141107_19_PosNeg_48
13	7270000	mdx/utrn+/+	12	X141107_9_PosNeg_35
13	7270000	mdx/utrn+/+	18	X141107_4_PosNeg_29
13	7270000	mdx/utrn+/+	24	X141107_32_PosNeg_65
13	7270000	mdx/utrn+/+	30	X141107_30_PosNeg_63
15	9080000	mdx/utrn+/+	6	X141107_38_PosNeg_72
15	9080000	mdx/utrn+/+	12	X141107_59_PosNeg_101
15	9080000	mdx/utrn+/+	30	X141107_22_PosNeg_53
16	7260000	mdx/utrn+/-	6	X141107_29_PosNeg_62
17	7260000	mdx/utrn+/-	6	X141107_52_PosNeg_92
18	7270000	mdx/utrn+/-	12	X141107_21_PosNeg_52
18	7270000	mdx/utrn+/-	6	X141107_25_PosNeg_57
18	7270000	mdx/utrn+/-	18	X141107_66_PosNeg_110
18	7270000	mdx/utrn+/-	24	X141107_36_PosNeg_70
18	7270000	mdx/utrn+/-	30	X141107_49_PosNeg_87
18	7270000	mdx/utrn+/-	30	X141107_49hemo_PosNeg_88
19	9080000	mdx/utrn+/-	6	X141107_71_PosNeg_114
19	9080000	mdx/utrn+/-	12	X141107_73_PosNeg_117
19	9080000	mdx/utrn+/-	18	X141107_18_PosNeg_47
19	9080000	mdx/utrn+/-	24	X141107_6_PosNeg_32
19	9080000	mdx/utrn+/-	30	X141107_13_PosNeg_40
19	9080000	mdx/utrn+/-	30	X141107_13hemo_PosNeg_41
20	7270000	mdx/utrn+/-	12	X141107_27_PosNeg_59
20	7270000	mdx/utrn+/-	18	X141107_26_PosNeg_58
20	7270000	mdx/utrn+/-	24	X141107_43_PosNeg_80
20	7270000	mdx/utrn+/-	30	X141107_70_PosNeg_113
21	7270000	mdx/utrn-/-	6	X141107_14_PosNeg_42
22	9080000	mdx/utrn-/-	6	X141107_24_PosNeg_56
23	9080000	mdx/utrn-/-	6	X141107_65_PosNeg_108
24	7270000	mdx/utrn-/-	6	X141107_3_PosNeg_28
25	9080000	mdx/utrn-/-	6	X141107_5_PosNeg_30
26	9080000	mdx/utrn+/-	12	X141107_42_PosNeg_78
26	9080000	mdx/utrn+/-	24	X141107_57_PosNeg_98
26	9080000	mdx/utrn+/-	30	X141107_56_PosNeg_96
27	7270000	mdx/utrn+/+	6	X141107_74_PosNeg_118
27	7270000	mdx/utrn+/+	12	X141107_54_PosNeg_94
27	7270000	mdx/utrn+/+	18	X141107_60_PosNeg_102
27	7270000	mdx/utrn+/+	30	X141107_1_PosNeg_26
				Variable N°
mouse	barcode	strain	week	ID
1	7270000	WT	12	X141107_72_PosNeg_116
1	7270000	WT	18	X141107_61_PosNeg_104
1	7270000	WT	24	X141107_46_PosNeg_83
1	7270000	WT	30	X141107_44_PosNeg_81
2	7270000	WT	6	X141107_17_PosNeg_46
2	7270000	WT	12	X141107_11_PosNeg_38
2	7270000	WT	18	X141107_2_PosNeg_27
2	7270000	WT	24	X141107_10_PosNeg_36
2	7270000	WT	30	X141107_39_PosNeg_75
3	9080000	WT	6	X141107_28_PosNeg_60
3	9080000	WT	18	X141107_64_PosNeg_107
4	9080000	WT	12	X141107_63_PosNeg_106
5	9080000	WT	12	X141107_55_PosNeg_95
5	9080000	WT	18	X141107_53_PosNeg_93
6	9080000	mdx	6	X141107_48_PosNeg_86
6	9080000	mdx	12	X141107_67_PosNeg_111
6	9080000	mdx	30	X141107_15_PosNeg_44
7	9080000	mdx	6	X141107_12_PosNeg_39
8	9080000	mdx	6	X141107_34_PosNeg_68
8	9080000	mdx	12	X141107_7_PosNeg_33
8	9080000	mdx	24	X141107_40_PosNeg_76
8	9080000	mdx	30	X141107_35_PosNeg_69
9	9080000	mdx	6	X141107_31_PosNeg_64
9	9080000	mdx	12	X141107_37_PosNeg_71
9	9080000	mdx	24	X141107_58_PosNeg_100
9	9080000	mdx	30	X141107_45_PosNeg_82
10	9080000	mdx	6	X141107_33_PosNeg_66
10	9080000	mdx	24	X141107_41_PosNeg_77
10	9080000	mdx	12	X141107_47_PosNeg_84
10	9080000	mdx	30	X141107_23_PosNeg_54
11	7260000	mdx/utrn+/+	6	X141107_75_PosNeg_119
11	7260000	mdx/utrn+/+	12	X141107_50_PosNeg_89
11	7260000	mdx/utrn+/+	24	X141107_68_PosNeg_112
11	7260000	mdx/utrn+/+	30	X141107_20_PosNeg_51
12	7270000	mdx/utrn+/+	6	X141107_51_PosNeg_90
12	7270000	mdx/utrn+/+	12	X141107_16_PosNeg_45
12	7270000	mdx/utrn+/+	18	X141107_62_PosNeg_105
12	7270000	mdx/utrn+/+	24	X141107_8_PosNeg_34
12	7270000	mdx/utrn+/+	30	X141107_19_PosNeg_48
13	7270000	mdx/utrn+/+	12	X141107_9_PosNeg_35
13	7270000	mdx/utrn+/+	18	X141107_4_PosNeg_29
13	7270000	mdx/utrn+/+	24	X141107_32_PosNeg_65
13	7270000	mdx/utrn+/+	30	X141107_30_PosNeg_63
15	9080000	mdx/utrn+/+	6	X141107_38_PosNeg_72
15	9080000	mdx/utrn+/+	12	X141107_59_PosNeg_101
15	9080000	mdx/utrn+/+	30	X141107_22_PosNeg_53
16	7260000	mdx/utrn+/-	6	X141107_29_PosNeg_62
17	7260000	mdx/utrn+/-	6	X141107_52_PosNeg_92
18	7270000	mdx/utrn+/-	12	X141107_21_PosNeg_52
18	7270000	mdx/utrn+/-	6	X141107_25_PosNeg_57
18	7270000	mdx/utrn+/-	18	X141107_66_PosNeg_110
18	7270000	mdx/utrn+/-	24	X141107_36_PosNeg_70
18	7270000	mdx/utrn+/-	30	X141107_49_PosNeg_87
18	7270000	mdx/utrn+/-	30	X141107_49hemo_PosNeg_88
19	9080000	mdx/utrn+/-	6	X141107_71_PosNeg_114
19	9080000	mdx/utrn+/-	12	X141107_73_PosNeg_117
19	9080000	mdx/utrn+/-	18	X141107_18_PosNeg_47
19	9080000	mdx/utrn+/-	24	X141107_6_PosNeg_32
19	9080000	mdx/utrn+/-	30	X141107_13_PosNeg_40
19	9080000	mdx/utrn+/-	30	X141107_13hemo_PosNeg_41
20	7270000	mdx/utrn+/-	12	X141107_27_PosNeg_59
20	7270000	mdx/utrn+/-	18	X141107_26_PosNeg_58
20	7270000	mdx/utrn+/-	24	X141107_43_PosNeg_80
20	7270000	mdx/utrn+/-	30	X141107_70_PosNeg_113
21	7270000	mdx/utrn-/-	6	X141107_14_PosNeg_42
22	9080000	mdx/utrn-/-	6	X141107_24_PosNeg_56
23	9080000	mdx/utrn-/-	6	X141107_65_PosNeg_108
24	7270000	mdx/utrn-/-	6	X141107_3_PosNeg_28
25	9080000	mdx/utrn-/-	6	X141107_5_PosNeg_30
26	9080000	mdx/utrn+/-	12	X141107_42_PosNeg_78
26	9080000	mdx/utrn+/-	24	X141107_57_PosNeg_98
26	9080000	mdx/utrn+/-	30	X141107_56_PosNeg_96
27	7270000	mdx/utrn+/+	6	X141107_74_PosNeg_118
27	7270000	mdx/utrn+/+	12	X141107_54_PosNeg_94
27	7270000	mdx/utrn+/+	18	X141107_60_PosNeg_102
27	7270000	mdx/utrn+/+	30	X141107_1_PosNeg_26
				Variable N°
mouse	barcode	strain	week	ID
1	7270000	WT	12	X141107_72_PosNeg_116
1	7270000	WT	18	X141107_61_PosNeg_104
1	7270000	WT	24	X141107_46_PosNeg_83
1	7270000	WT	30	X141107_44_PosNeg_81
2	7270000	WT	6	X141107_17_PosNeg_46
2	7270000	WT	12	X141107_11_PosNeg_38
2	7270000	WT	18	X141107_2_PosNeg_27
2	7270000	WT	24	X141107_10_PosNeg_36
2	7270000	WT	30	X141107_39_PosNeg_75
3	9080000	WT	6	X141107_28_PosNeg_60
3	9080000	WT	18	X141107_64_PosNeg_107
4	9080000	WT	12	X141107_63_PosNeg_106
5	9080000	WT	12	X141107_55_PosNeg_95
5	9080000	WT	18	X141107_53_PosNeg_93
6	9080000	mdx	6	X141107_48_PosNeg_86
6	9080000	mdx	12	X141107_67_PosNeg_111
6	9080000	mdx	30	X141107_15_PosNeg_44
7	9080000	mdx	6	X141107_12_PosNeg_39
8	9080000	mdx	6	X141107_34_PosNeg_68
8	9080000	mdx	12	X141107_7_PosNeg_33
8	9080000	mdx	24	X141107_40_PosNeg_76
8	9080000	mdx	30	X141107_35_PosNeg_69
9	9080000	mdx	6	X141107_31_PosNeg_64
9	9080000	mdx	12	X141107_37_PosNeg_71
9	9080000	mdx	24	X141107_58_PosNeg_100
9	9080000	mdx	30	X141107_45_PosNeg_82
10	9080000	mdx	6	X141107_33_PosNeg_66
10	9080000	mdx	24	X141107_41_PosNeg_77
10	9080000	mdx	12	X141107_47_PosNeg_84
10	9080000	mdx	30	X141107_23_PosNeg_54
11	7260000	mdx/utrn+/+	6	X141107_75_PosNeg_119
11	7260000	mdx/utrn+/+	12	X141107_50_PosNeg_89
11	7260000	mdx/utrn+/+	24	X141107_68_PosNeg_112
11	7260000	mdx/utrn+/+	30	X141107_20_PosNeg_51
12	7270000	mdx/utrn+/+	6	X141107_51_PosNeg_90
12	7270000	mdx/utrn+/+	12	X141107_16_PosNeg_45
12	7270000	mdx/utrn+/+	18	X141107_62_PosNeg_105
12	7270000	mdx/utrn+/+	24	X141107_8_PosNeg_34
12	7270000	mdx/utrn+/+	30	X141107_19_PosNeg_48
13	7270000	mdx/utrn+/+	12	X141107_9_PosNeg_35
13	7270000	mdx/utrn+/+	18	X141107_4_PosNeg_29
13	7270000	mdx/utrn+/+	24	X141107_32_PosNeg_65
13	7270000	mdx/utrn+/+	30	X141107_30_PosNeg_63
15	9080000	mdx/utrn+/+	6	X141107_38_PosNeg_72
15	9080000	mdx/utrn+/+	12	X141107_59_PosNeg_101
15	9080000	mdx/utrn+/+	30	X141107_22_PosNeg_53
16	7260000	mdx/utrn+/-	6	X141107_29_PosNeg_62
17	7260000	mdx/utrn+/-	6	X141107_52_PosNeg_92
18	7270000	mdx/utrn+/-	12	X141107_21_PosNeg_52
18	7270000	mdx/utrn+/-	6	X141107_25_PosNeg_57
18	7270000	mdx/utrn+/-	18	X141107_66_PosNeg_110
18	7270000	mdx/utrn+/-	24	X141107_36_PosNeg_70
18	7270000	mdx/utrn+/-	30	X141107_49_PosNeg_87
18	7270000	mdx/utrn+/-	30	X141107_49hemo_PosNeg_88
19	9080000	mdx/utrn+/-	6	X141107_71_PosNeg_114
19	9080000	mdx/utrn+/-	12	X141107_73_PosNeg_117
19	9080000	mdx/utrn+/-	18	X141107_18_PosNeg_47
19	9080000	mdx/utrn+/-	24	X141107_6_PosNeg_32
19	9080000	mdx/utrn+/-	30	X141107_13_PosNeg_40
19	9080000	mdx/utrn+/-	30	X141107_13hemo_PosNeg_41
20	7270000	mdx/utrn+/-	12	X141107_27_PosNeg_59
20	7270000	mdx/utrn+/-	18	X141107_26_PosNeg_58
20	7270000	mdx/utrn+/-	24	X141107_43_PosNeg_80
20	7270000	mdx/utrn+/-	30	X141107_70_PosNeg_113
21	7270000	mdx/utrn-/-	6	X141107_14_PosNeg_42
22	9080000	mdx/utrn-/-	6	X141107_24_PosNeg_56
23	9080000	mdx/utrn-/-	6	X141107_65_PosNeg_108
24	7270000	mdx/utrn-/-	6	X141107_3_PosNeg_28
25	9080000	mdx/utrn-/-	6	X141107_5_PosNeg_30
26	9080000	mdx/utrn+/-	12	X141107_42_PosNeg_78
26	9080000	mdx/utrn+/-	24	X141107_57_PosNeg_98
26	9080000	mdx/utrn+/-	30	X141107_56_PosNeg_96
27	7270000	mdx/utrn+/+	6	X141107_74_PosNeg_118
27	7270000	mdx/utrn+/+	12	X141107_54_PosNeg_94
27	7270000	mdx/utrn+/+	18	X141107_60_PosNeg_102
27	7270000	mdx/utrn+/+	30	X141107_1_PosNeg_26
				Variable N°
mouse	barcode	strain	week	ID
1	7270000	WT	12	X141107_72_PosNeg_116
1	7270000	WT	18	X141107_61_PosNeg_104
1	7270000	WT	24	X141107_46_PosNeg_83
1	7270000	WT	30	X141107_44_PosNeg_81
2	7270000	WT	6	X141107_17_PosNeg_46
2	7270000	WT	12	X141107_11_PosNeg_38
2	7270000	WT	18	X141107_2_PosNeg_27
2	7270000	WT	24	X141107_10_PosNeg_36
2	7270000	WT	30	X141107_39_PosNeg_75
3	9080000	WT	6	X141107_28_PosNeg_60
3	9080000	WT	18	X141107_64_PosNeg_107
4	9080000	WT	12	X141107_63_PosNeg_106
5	9080000	WT	12	X141107_55_PosNeg_95
5	9080000	WT	18	X141107_53_PosNeg_93
6	9080000	mdx	6	X141107_48_PosNeg_86
6	9080000	mdx	12	X141107_67_PosNeg_111
6	9080000	mdx	30	X141107_15_PosNeg_44
7	9080000	mdx	6	X141107_12_PosNeg_39
8	9080000	mdx	6	X141107_34_PosNeg_68
8	9080000	mdx	12	X141107_7_PosNeg_33
8	9080000	mdx	24	X141107_40_PosNeg_76
8	9080000	mdx	30	X141107_35_PosNeg_69
9	9080000	mdx	6	X141107_31_PosNeg_64
9	9080000	mdx	12	X141107_37_PosNeg_71
9	9080000	mdx	24	X141107_58_PosNeg_100
9	9080000	mdx	30	X141107_45_PosNeg_82
10	9080000	mdx	6	X141107_33_PosNeg_66
10	9080000	mdx	24	X141107_41_PosNeg_77
10	9080000	mdx	12	X141107_47_PosNeg_84
10	9080000	mdx	30	X141107_23_PosNeg_54
11	7260000	mdx/utrn+/+	6	X141107_75_PosNeg_119
11	7260000	mdx/utrn+/+	12	X141107_50_PosNeg_89
11	7260000	mdx/utrn+/+	24	X141107_68_PosNeg_112
11	7260000	mdx/utrn+/+	30	X141107_20_PosNeg_51
12	7270000	mdx/utrn+/+	6	X141107_51_PosNeg_90
12	7270000	mdx/utrn+/+	12	X141107_16_PosNeg_45
12	7270000	mdx/utrn+/+	18	X141107_62_PosNeg_105
12	7270000	mdx/utrn+/+	24	X141107_8_PosNeg_34
12	7270000	mdx/utrn+/+	30	X141107_19_PosNeg_48
13	7270000	mdx/utrn+/+	12	X141107_9_PosNeg_35
13	7270000	mdx/utrn+/+	18	X141107_4_PosNeg_29
13	7270000	mdx/utrn+/+	24	X141107_32_PosNeg_65
13	7270000	mdx/utrn+/+	30	X141107_30_PosNeg_63
15	9080000	mdx/utrn+/+	6	X141107_38_PosNeg_72
15	9080000	mdx/utrn+/+	12	X141107_59_PosNeg_101
15	9080000	mdx/utrn+/+	30	X141107_22_PosNeg_53
16	7260000	mdx/utrn+/-	6	X141107_29_PosNeg_62
17	7260000	mdx/utrn+/-	6	X141107_52_PosNeg_92
18	7270000	mdx/utrn+/-	12	X141107_21_PosNeg_52
18	7270000	mdx/utrn+/-	6	X141107_25_PosNeg_57
18	7270000	mdx/utrn+/-	18	X141107_66_PosNeg_110
18	7270000	mdx/utrn+/-	24	X141107_36_PosNeg_70
18	7270000	mdx/utrn+/-	30	X141107_49_PosNeg_87
18	7270000	mdx/utrn+/-	30	X141107_49hemo_PosNeg_88
19	9080000	mdx/utrn+/-	6	X141107_71_PosNeg_114
19	9080000	mdx/utrn+/-	12	X141107_73_PosNeg_117
19	9080000	mdx/utrn+/-	18	X141107_18_PosNeg_47
19	9080000	mdx/utrn+/-	24	X141107_6_PosNeg_32
19	9080000	mdx/utrn+/-	30	X141107_13_PosNeg_40
19	9080000	mdx/utrn+/-	30	X141107_13hemo_PosNeg_41
20	7270000	mdx/utrn+/-	12	X141107_27_PosNeg_59
20	7270000	mdx/utrn+/-	18	X141107_26_PosNeg_58
20	7270000	mdx/utrn+/-	24	X141107_43_PosNeg_80
20	7270000	mdx/utrn+/-	30	X141107_70_PosNeg_113
21	7270000	mdx/utrn-/-	6	X141107_14_PosNeg_42
22	9080000	mdx/utrn-/-	6	X141107_24_PosNeg_56
23	9080000	mdx/utrn-/-	6	X141107_65_PosNeg_108
24	7270000	mdx/utrn-/-	6	X141107_3_PosNeg_28
25	9080000	mdx/utrn-/-	6	X141107_5_PosNeg_30
26	9080000	mdx/utrn+/-	12	X141107_42_PosNeg_78
26	9080000	mdx/utrn+/-	24	X141107_57_PosNeg_98
26	9080000	mdx/utrn+/-	30	X141107_56_PosNeg_96
27	7270000	mdx/utrn+/+	6	X141107_74_PosNeg_118
27	7270000	mdx/utrn+/+	12	X141107_54_PosNeg_94
27	7270000	mdx/utrn+/+	18	X141107_60_PosNeg_102
27	7270000	mdx/utrn+/+	30	X141107_1_PosNeg_26
				Variable N°
mouse	barcode	strain	week	ID
1	7270000	WT	12	X141107_72_PosNeg_116
1	7270000	WT	18	X141107_61_PosNeg_104
1	7270000	WT	24	X141107_46_PosNeg_83
1	7270000	WT	30	X141107_44_PosNeg_81
2	7270000	WT	6	X141107_17_PosNeg_46
2	7270000	WT	12	X141107_11_PosNeg_38
2	7270000	WT	18	X141107_2_PosNeg_27
2	7270000	WT	24	X141107_10_PosNeg_36
2	7270000	WT	30	X141107_39_PosNeg_75
3	9080000	WT	6	X141107_28_PosNeg_60
3	9080000	WT	18	X141107_64_PosNeg_107
4	9080000	WT	12	X141107_63_PosNeg_106
5	9080000	WT	12	X141107_55_PosNeg_95
5	9080000	WT	18	X141107_53_PosNeg_93
6	9080000	mdx	6	X141107_48_PosNeg_86
6	9080000	mdx	12	X141107_67_PosNeg_111
6	9080000	mdx	30	X141107_15_PosNeg_44
7	9080000	mdx	6	X141107_12_PosNeg_39
8	9080000	mdx	6	X141107_34_PosNeg_68
8	9080000	mdx	12	X141107_7_PosNeg_33
8	9080000	mdx	24	X141107_40_PosNeg_76
8	9080000	mdx	30	X141107_35_PosNeg_69
9	9080000	mdx	6	X141107_31_PosNeg_64
9	9080000	mdx	12	X141107_37_PosNeg_71
9	9080000	mdx	24	X141107_58_PosNeg_100
9	9080000	mdx	30	X141107_45_PosNeg_82
10	9080000	mdx	6	X141107_33_PosNeg_66
10	9080000	mdx	24	X141107_41_PosNeg_77
10	9080000	mdx	12	X141107_47_PosNeg_84
10	9080000	mdx	30	X141107_23_PosNeg_54
11	7260000	mdx/utrn+/+	6	X141107_75_PosNeg_119
11	7260000	mdx/utrn+/+	12	X141107_50_PosNeg_89
11	7260000	mdx/utrn+/+	24	X141107_68_PosNeg_112
11	7260000	mdx/utrn+/+	30	X141107_20_PosNeg_51
12	7270000	mdx/utrn+/+	6	X141107_51_PosNeg_90
12	7270000	mdx/utrn+/+	12	X141107_16_PosNeg_45
12	7270000	mdx/utrn+/+	18	X141107_62_PosNeg_105
12	7270000	mdx/utrn+/+	24	X141107_8_PosNeg_34
12	7270000	mdx/utrn+/+	30	X141107_19_PosNeg_48
13	7270000	mdx/utrn+/+	12	X141107_9_PosNeg_35
13	7270000	mdx/utrn+/+	18	X141107_4_PosNeg_29
13	7270000	mdx/utrn+/+	24	X141107_32_PosNeg_65
13	7270000	mdx/utrn+/+	30	X141107_30_PosNeg_63
15	9080000	mdx/utrn+/+	6	X141107_38_PosNeg_72
15	9080000	mdx/utrn+/+	12	X141107_59_PosNeg_101
15	9080000	mdx/utrn+/+	30	X141107_22_PosNeg_53
16	7260000	mdx/utrn+/-	6	X141107_29_PosNeg_62
17	7260000	mdx/utrn+/-	6	X141107_52_PosNeg_92
18	7270000	mdx/utrn+/-	12	X141107_21_PosNeg_52
18	7270000	mdx/utrn+/-	6	X141107_25_PosNeg_57
18	7270000	mdx/utrn+/-	18	X141107_66_PosNeg_110
18	7270000	mdx/utrn+/-	24	X141107_36_PosNeg_70
18	7270000	mdx/utrn+/-	30	X141107_49_PosNeg_87
18	7270000	mdx/utrn+/-	30	X141107_49hemo_PosNeg_88
19	9080000	mdx/utrn+/-	6	X141107_71_PosNeg_114
19	9080000	mdx/utrn+/-	12	X141107_73_PosNeg_117
19	9080000	mdx/utrn+/-	18	X141107_18_PosNeg_47
19	9080000	mdx/utrn+/-	24	X141107_6_PosNeg_32
19	9080000	mdx/utrn+/-	30	X141107_13_PosNeg_40
19	9080000	mdx/utrn+/-	30	X141107_13hemo_PosNeg_41
20	7270000	mdx/utrn+/-	12	X141107_27_PosNeg_59
20	7270000	mdx/utrn+/-	18	X141107_26_PosNeg_58
20	7270000	mdx/utrn+/-	24	X141107_43_PosNeg_80
20	7270000	mdx/utrn+/-	30	X141107_70_PosNeg_113
21	7270000	mdx/utrn-/-	6	X141107_14_PosNeg_42
22	9080000	mdx/utrn-/-	6	X141107_24_PosNeg_56
23	9080000	mdx/utrn-/-	6	X141107_65_PosNeg_108
24	7270000	mdx/utrn-/-	6	X141107_3_PosNeg_28
25	9080000	mdx/utrn-/-	6	X141107_5_PosNeg_30
26	9080000	mdx/utrn+/-	12	X141107_42_PosNeg_78
26	9080000	mdx/utrn+/-	24	X141107_57_PosNeg_98
26	9080000	mdx/utrn+/-	30	X141107_56_PosNeg_96
27	7270000	mdx/utrn+/+	6	X141107_74_PosNeg_118
27	7270000	mdx/utrn+/+	12	X141107_54_PosNeg_94
27	7270000	mdx/utrn+/+	18	X141107_60_PosNeg_102
27	7270000	mdx/utrn+/+	30	X141107_1_PosNeg_26
				Variable N°
mouse	barcode	strain	week	ID
1	7270000	WT	12	X141107_72_PosNeg_116
1	7270000	WT	18	X141107_61_PosNeg_104
1	7270000	WT	24	X141107_46_PosNeg_83
1	7270000	WT	30	X141107_44_PosNeg_81
2	7270000	WT	6	X141107_17_PosNeg_46
2	7270000	WT	12	X141107_11_PosNeg_38
2	7270000	WT	18	X141107_2_PosNeg_27
2	7270000	WT	24	X141107_10_PosNeg_36
2	7270000	WT	30	X141107_39_PosNeg_75
3	9080000	WT	6	X141107_28_PosNeg_60
3	9080000	WT	18	X141107_64_PosNeg_107
4	9080000	WT	12	X141107_63_PosNeg_106
5	9080000	WT	12	X141107_55_PosNeg_95
5	9080000	WT	18	X141107_53_PosNeg_93
6	9080000	mdx	6	X141107_48_PosNeg_86
6	9080000	mdx	12	X141107_67_PosNeg_111
6	9080000	mdx	30	X141107_15_PosNeg_44
7	9080000	mdx	6	X141107_12_PosNeg_39
8	9080000	mdx	6	X141107_34_PosNeg_68
8	9080000	mdx	12	X141107_7_PosNeg_33
8	9080000	mdx	24	X141107_40_PosNeg_76
8	9080000	mdx	30	X141107_35_PosNeg_69
9	9080000	mdx	6	X141107_31_PosNeg_64
9	9080000	mdx	12	X141107_37_PosNeg_71
9	9080000	mdx	24	X141107_58_PosNeg_100
9	9080000	mdx	30	X141107_45_PosNeg_82
10	9080000	mdx	6	X141107_33_PosNeg_66
10	9080000	mdx	24	X141107_41_PosNeg_77
10	9080000	mdx	12	X141107_47_PosNeg_84
10	9080000	mdx	30	X141107_23_PosNeg_54
11	7260000	mdx/utrn+/+	6	X141107_75_PosNeg_119
11	7260000	mdx/utrn+/+	12	X141107_50_PosNeg_89
11	7260000	mdx/utrn+/+	24	X141107_68_PosNeg_112
11	7260000	mdx/utrn+/+	30	X141107_20_PosNeg_51
12	7270000	mdx/utrn+/+	6	X141107_51_PosNeg_90
12	7270000	mdx/utrn+/+	12	X141107_16_PosNeg_45
12	7270000	mdx/utrn+/+	18	X141107_62_PosNeg_105
12	7270000	mdx/utrn+/+	24	X141107_8_PosNeg_34
12	7270000	mdx/utrn+/+	30	X141107_19_PosNeg_48
13	7270000	mdx/utrn+/+	12	X141107_9_PosNeg_35
13	7270000	mdx/utrn+/+	18	X141107_4_PosNeg_29
13	7270000	mdx/utrn+/+	24	X141107_32_PosNeg_65
13	7270000	mdx/utrn+/+	30	X141107_30_PosNeg_63
15	9080000	mdx/utrn+/+	6	X141107_38_PosNeg_72
15	9080000	mdx/utrn+/+	12	X141107_59_PosNeg_101
15	9080000	mdx/utrn+/+	30	X141107_22_PosNeg_53
16	7260000	mdx/utrn+/-	6	X141107_29_PosNeg_62
17	7260000	mdx/utrn+/-	6	X141107_52_PosNeg_92
18	7270000	mdx/utrn+/-	12	X141107_21_PosNeg_52
18	7270000	mdx/utrn+/-	6	X141107_25_PosNeg_57
18	7270000	mdx/utrn+/-	18	X141107_66_PosNeg_110
18	7270000	mdx/utrn+/-	24	X141107_36_PosNeg_70
18	7270000	mdx/utrn+/-	30	X141107_49_PosNeg_87
18	7270000	mdx/utrn+/-	30	X141107_49hemo_PosNeg_88
19	9080000	mdx/utrn+/-	6	X141107_71_PosNeg_114
19	9080000	mdx/utrn+/-	12	X141107_73_PosNeg_117
19	9080000	mdx/utrn+/-	18	X141107_18_PosNeg_47
19	9080000	mdx/utrn+/-	24	X141107_6_PosNeg_32
19	9080000	mdx/utrn+/-	30	X141107_13_PosNeg_40
19	9080000	mdx/utrn+/-	30	X141107_13hemo_PosNeg_41
20	7270000	mdx/utrn+/-	12	X141107_27_PosNeg_59
20	7270000	mdx/utrn+/-	18	X141107_26_PosNeg_58
20	7270000	mdx/utrn+/-	24	X141107_43_PosNeg_80
20	7270000	mdx/utrn+/-	30	X141107_70_PosNeg_113
21	7270000	mdx/utrn-/-	6	X141107_14_PosNeg_42
22	9080000	mdx/utrn-/-	6	X141107_24_PosNeg_56
23	9080000	mdx/utrn-/-	6	X141107_65_PosNeg_108
24	7270000	mdx/utrn-/-	6	X141107_3_PosNeg_28
25	9080000	mdx/utrn-/-	6	X141107_5_PosNeg_30
26	9080000	mdx/utrn+/-	12	X141107_42_PosNeg_78
26	9080000	mdx/utrn+/-	24	X141107_57_PosNeg_98
26	9080000	mdx/utrn+/-	30	X141107_56_PosNeg_96
27	7270000	mdx/utrn+/+	6	X141107_74_PosNeg_118
27	7270000	mdx/utrn+/+	12	X141107_54_PosNeg_94
27	7270000	mdx/utrn+/+	18	X141107_60_PosNeg_102
27	7270000	mdx/utrn+/+	30	X141107_1_PosNeg_26
				Variable N°
mouse	barcode	strain	week	ID
1	7270000	WT	12	X141107_72_PosNeg_116
1	7270000	WT	18	X141107_61_PosNeg_104
1	7270000	WT	24	X141107_46_PosNeg_83
1	7270000	WT	30	X141107_44_PosNeg_81
2	7270000	WT	6	X141107_17_PosNeg_46
2	7270000	WT	12	X141107_11_PosNeg_38
2	7270000	WT	18	X141107_2_PosNeg_27
2	7270000	WT	24	X141107_10_PosNeg_36
2	7270000	WT	30	X141107_39_PosNeg_75
3	9080000	WT	6	X141107_28_PosNeg_60
3	9080000	WT	18	X141107_64_PosNeg_107
4	9080000	WT	12	X141107_63_PosNeg_106
5	9080000	WT	12	X141107_55_PosNeg_95
5	9080000	WT	18	X141107_53_PosNeg_93
6	9080000	mdx	6	X141107_48_PosNeg_86
6	9080000	mdx	12	X141107_67_PosNeg_111
6	9080000	mdx	30	X141107_15_PosNeg_44
7	9080000	mdx	6	X141107_12_PosNeg_39
8	9080000	mdx	6	X141107_34_PosNeg_68
8	9080000	mdx	12	X141107_7_PosNeg_33
8	9080000	mdx	24	X141107_40_PosNeg_76
8	9080000	mdx	30	X141107_35_PosNeg_69
9	9080000	mdx	6	X141107_31_PosNeg_64
9	9080000	mdx	12	X141107_37_PosNeg_71
9	9080000	mdx	24	X141107_58_PosNeg_100
9	9080000	mdx	30	X141107_45_PosNeg_82
10	9080000	mdx	6	X141107_33_PosNeg_66
10	9080000	mdx	24	X141107_41_PosNeg_77
10	9080000	mdx	12	X141107_47_PosNeg_84
10	9080000	mdx	30	X141107_23_PosNeg_54
11	7260000	mdx/utrn+/+	6	X141107_75_PosNeg_119
11	7260000	mdx/utrn+/+	12	X141107_50_PosNeg_89
11	7260000	mdx/utrn+/+	24	X141107_68_PosNeg_112
11	7260000	mdx/utrn+/+	30	X141107_20_PosNeg_51
12	7270000	mdx/utrn+/+	6	X141107_51_PosNeg_90
12	7270000	mdx/utrn+/+	12	X141107_16_PosNeg_45
12	7270000	mdx/utrn+/+	18	X141107_62_PosNeg_105
12	7270000	mdx/utrn+/+	24	X141107_8_PosNeg_34
12	7270000	mdx/utrn+/+	30	X141107_19_PosNeg_48
13	7270000	mdx/utrn+/+	12	X141107_9_PosNeg_35
13	7270000	mdx/utrn+/+	18	X141107_4_PosNeg_29
13	7270000	mdx/utrn+/+	24	X141107_32_PosNeg_65
13	7270000	mdx/utrn+/+	30	X141107_30_PosNeg_63
15	9080000	mdx/utrn+/+	6	X141107_38_PosNeg_72
15	9080000	mdx/utrn+/+	12	X141107_59_PosNeg_101
15	9080000	mdx/utrn+/+	30	X141107_22_PosNeg_53
16	7260000	mdx/utrn+/-	6	X141107_29_PosNeg_62
17	7260000	mdx/utrn+/-	6	X141107_52_PosNeg_92
18	7270000	mdx/utrn+/-	12	X141107_21_PosNeg_52
18	7270000	mdx/utrn+/-	6	X141107_25_PosNeg_57
18	7270000	mdx/utrn+/-	18	X141107_66_PosNeg_110
18	7270000	mdx/utrn+/-	24	X141107_36_PosNeg_70
18	7270000	mdx/utrn+/-	30	X141107_49_PosNeg_87
18	7270000	mdx/utrn+/-	30	X141107_49hemo_PosNeg_88
19	9080000	mdx/utrn+/-	6	X141107_71_PosNeg_114
19	9080000	mdx/utrn+/-	12	X141107_73_PosNeg_117
19	9080000	mdx/utrn+/-	18	X141107_18_PosNeg_47
19	9080000	mdx/utrn+/-	24	X141107_6_PosNeg_32
19	9080000	mdx/utrn+/-	30	X141107_13_PosNeg_40
19	9080000	mdx/utrn+/-	30	X141107_13hemo_PosNeg_41
20	7270000	mdx/utrn+/-	12	X141107_27_PosNeg_59
20	7270000	mdx/utrn+/-	18	X141107_26_PosNeg_58
20	7270000	mdx/utrn+/-	24	X141107_43_PosNeg_80
20	7270000	mdx/utrn+/-	30	X141107_70_PosNeg_113
21	7270000	mdx/utrn-/-	6	X141107_14_PosNeg_42
22	9080000	mdx/utrn-/-	6	X141107_24_PosNeg_56
23	9080000	mdx/utrn-/-	6	X141107_65_PosNeg_108
24	7270000	mdx/utrn-/-	6	X141107_3_PosNeg_28
25	9080000	mdx/utrn-/-	6	X141107_5_PosNeg_30
26	9080000	mdx/utrn+/-	12	X141107_42_PosNeg_78
26	9080000	mdx/utrn+/-	24	X141107_57_PosNeg_98
26	9080000	mdx/utrn+/-	30	X141107_56_PosNeg_96
27	7270000	mdx/utrn+/+	6	X141107_74_PosNeg_118
27	7270000	mdx/utrn+/+	12	X141107_54_PosNeg_94
27	7270000	mdx/utrn+/+	18	X141107_60_PosNeg_102
27	7270000	mdx/utrn+/+	30	X141107_1_PosNeg_26
				Variable N°
mouse	barcode	strain	week	ID
1	7270000	WT	12	X141107_72_PosNeg_116
1	7270000	WT	18	X141107_61_PosNeg_104
1	7270000	WT	24	X141107_46_PosNeg_83
1	7270000	WT	30	X141107_44_PosNeg_81
2	7270000	WT	6	X141107_17_PosNeg_46
2	7270000	WT	12	X141107_11_PosNeg_38
2	7270000	WT	18	X141107_2_PosNeg_27
2	7270000	WT	24	X141107_10_PosNeg_36
2	7270000	WT	30	X141107_39_PosNeg_75
3	9080000	WT	6	X141107_28_PosNeg_60
3	9080000	WT	18	X141107_64_PosNeg_107
4	9080000	WT	12	X141107_63_PosNeg_106
5	9080000	WT	12	X141107_55_PosNeg_95
5	9080000	WT	18	X141107_53_PosNeg_93
6	9080000	mdx	6	X141107_48_PosNeg_86
6	9080000	mdx	12	X141107_67_PosNeg_111
6	9080000	mdx	30	X141107_15_PosNeg_44
7	9080000	mdx	6	X141107_12_PosNeg_39
8	9080000	mdx	6	X141107_34_PosNeg_68
8	9080000	mdx	12	X141107_7_PosNeg_33
8	9080000	mdx	24	X141107_40_PosNeg_76
8	9080000	mdx	30	X141107_35_PosNeg_69
9	9080000	mdx	6	X141107_31_PosNeg_64
9	9080000	mdx	12	X141107_37_PosNeg_71
9	9080000	mdx	24	X141107_58_PosNeg_100
9	9080000	mdx	30	X141107_45_PosNeg_82
10	9080000	mdx	6	X141107_33_PosNeg_66
10	9080000	mdx	24	X141107_41_PosNeg_77
10	9080000	mdx	12	X141107_47_PosNeg_84
10	9080000	mdx	30	X141107_23_PosNeg_54
11	7260000	mdx/utrn+/+	6	X141107_75_PosNeg_119
11	7260000	mdx/utrn+/+	12	X141107_50_PosNeg_89
11	7260000	mdx/utrn+/+	24	X141107_68_PosNeg_112
11	7260000	mdx/utrn+/+	30	X141107_20_PosNeg_51
12	7270000	mdx/utrn+/+	6	X141107_51_PosNeg_90
12	7270000	mdx/utrn+/+	12	X141107_16_PosNeg_45
12	7270000	mdx/utrn+/+	18	X141107_62_PosNeg_105
12	7270000	mdx/utrn+/+	24	X141107_8_PosNeg_34
12	7270000	mdx/utrn+/+	30	X141107_19_PosNeg_48
13	7270000	mdx/utrn+/+	12	X141107_9_PosNeg_35
13	7270000	mdx/utrn+/+	18	X141107_4_PosNeg_29
13	7270000	mdx/utrn+/+	24	X141107_32_PosNeg_65
13	7270000	mdx/utrn+/+	30	X141107_30_PosNeg_63
15	9080000	mdx/utrn+/+	6	X141107_38_PosNeg_72
15	9080000	mdx/utrn+/+	12	X141107_59_PosNeg_101
15	9080000	mdx/utrn+/+	30	X141107_22_PosNeg_53
16	7260000	mdx/utrn+/-	6	X141107_29_PosNeg_62
17	7260000	mdx/utrn+/-	6	X141107_52_PosNeg_92
18	7270000	mdx/utrn+/-	12	X141107_21_PosNeg_52
18	7270000	mdx/utrn+/-	6	X141107_25_PosNeg_57
18	7270000	mdx/utrn+/-	18	X141107_66_PosNeg_110
18	7270000	mdx/utrn+/-	24	X141107_36_PosNeg_70
18	7270000	mdx/utrn+/-	30	X141107_49_PosNeg_87
18	7270000	mdx/utrn+/-	30	X141107_49hemo_PosNeg_88
19	9080000	mdx/utrn+/-	6	X141107_71_PosNeg_114
19	9080000	mdx/utrn+/-	12	X141107_73_PosNeg_117
19	9080000	mdx/utrn+/-	18	X141107_18_PosNeg_47
19	9080000	mdx/utrn+/-	24	X141107_6_PosNeg_32
19	9080000	mdx/utrn+/-	30	X141107_13_PosNeg_40
19	9080000	mdx/utrn+/-	30	X141107_13hemo_PosNeg_41
20	7270000	mdx/utrn+/-	12	X141107_27_PosNeg_59
20	7270000	mdx/utrn+/-	18	X141107_26_PosNeg_58
20	7270000	mdx/utrn+/-	24	X141107_43_PosNeg_80
20	7270000	mdx/utrn+/-	30	X141107_70_PosNeg_113
21	7270000	mdx/utrn-/-	6	X141107_14_PosNeg_42
22	9080000	mdx/utrn-/-	6	X141107_24_PosNeg_56
23	9080000	mdx/utrn-/-	6	X141107_65_PosNeg_108
24	7270000	mdx/utrn-/-	6	X141107_3_PosNeg_28
25	9080000	mdx/utrn-/-	6	X141107_5_PosNeg_30
26	9080000	mdx/utrn+/-	12	X141107_42_PosNeg_78
26	9080000	mdx/utrn+/-	24	X141107_57_PosNeg_98
26	9080000	mdx/utrn+/-	30	X141107_56_PosNeg_96
27	7270000	mdx/utrn+/+	6	X141107_74_PosNeg_118
27	7270000	mdx/utrn+/+	12	X141107_54_PosNeg_94
27	7270000	mdx/utrn+/+	18	X141107_60_PosNeg_102
27	7270000	mdx/utrn+/+	30	X141107_1_PosNeg_26
				Variable N°
mouse	barcode	strain	week	ID
1	7270000	WT	12	X141107_72_PosNeg_116
1	7270000	WT	18	X141107_61_PosNeg_104
1	7270000	WT	24	X141107_46_PosNeg_83
1	7270000	WT	30	X141107_44_PosNeg_81
2	7270000	WT	6	X141107_17_PosNeg_46
2	7270000	WT	12	X141107_11_PosNeg_38
2	7270000	WT	18	X141107_2_PosNeg_27
2	7270000	WT	24	X141107_10_PosNeg_36
2	7270000	WT	30	X141107_39_PosNeg_75
3	9080000	WT	6	X141107_28_PosNeg_60
3	9080000	WT	18	X141107_64_PosNeg_107
4	9080000	WT	12	X141107_63_PosNeg_106
5	9080000	WT	12	X141107_55_PosNeg_95
5	9080000	WT	18	X141107_53_PosNeg_93
6	9080000	mdx	6	X141107_48_PosNeg_86
6	9080000	mdx	12	X141107_67_PosNeg_111
6	9080000	mdx	30	X141107_15_PosNeg_44
7	9080000	mdx	6	X141107_12_PosNeg_39
8	9080000	mdx	6	X141107_34_PosNeg_68
8	9080000	mdx	12	X141107_7_PosNeg_33
8	9080000	mdx	24	X141107_40_PosNeg_76
8	9080000	mdx	30	X141107_35_PosNeg_69
9	9080000	mdx	6	X141107_31_PosNeg_64
9	9080000	mdx	12	X141107_37_PosNeg_71
9	9080000	mdx	24	X141107_58_PosNeg_100
9	9080000	mdx	30	X141107_45_PosNeg_82
10	9080000	mdx	6	X141107_33_PosNeg_66
10	9080000	mdx	24	X141107_41_PosNeg_77
10	9080000	mdx	12	X141107_47_PosNeg_84
10	9080000	mdx	30	X141107_23_PosNeg_54
11	7260000	mdx/utrn+/+	6	X141107_75_PosNeg_119
11	7260000	mdx/utrn+/+	12	X141107_50_PosNeg_89
11	7260000	mdx/utrn+/+	24	X141107_68_PosNeg_112
11	7260000	mdx/utrn+/+	30	X141107_20_PosNeg_51
12	7270000	mdx/utrn+/+	6	X141107_51_PosNeg_90
12	7270000	mdx/utrn+/+	12	X141107_16_PosNeg_45
12	7270000	mdx/utrn+/+	18	X141107_62_PosNeg_105
12	7270000	mdx/utrn+/+	24	X141107_8_PosNeg_34
12	7270000	mdx/utrn+/+	30	X141107_19_PosNeg_48
13	7270000	mdx/utrn+/+	12	X141107_9_PosNeg_35
13	7270000	mdx/utrn+/+	18	X141107_4_PosNeg_29
13	7270000	mdx/utrn+/+	24	X141107_32_PosNeg_65
13	7270000	mdx/utrn+/+	30	X141107_30_PosNeg_63
15	9080000	mdx/utrn+/+	6	X141107_38_PosNeg_72
15	9080000	mdx/utrn+/+	12	X141107_59_PosNeg_101
15	9080000	mdx/utrn+/+	30	X141107_22_PosNeg_53
16	7260000	mdx/utrn+/-	6	X141107_29_PosNeg_62
17	7260000	mdx/utrn+/-	6	X141107_52_PosNeg_92
18	7270000	mdx/utrn+/-	12	X141107_21_PosNeg_52
18	7270000	mdx/utrn+/-	6	X141107_25_PosNeg_57
18	7270000	mdx/utrn+/-	18	X141107_66_PosNeg_110
18	7270000	mdx/utrn+/-	24	X141107_36_PosNeg_70
18	7270000	mdx/utrn+/-	30	X141107_49_PosNeg_87
18	7270000	mdx/utrn+/-	30	X141107_49hemo_PosNeg_88
19	9080000	mdx/utrn+/-	6	X141107_71_PosNeg_114
19	9080000	mdx/utrn+/-	12	X141107_73_PosNeg_117
19	9080000	mdx/utrn+/-	18	X141107_18_PosNeg_47
19	9080000	mdx/utrn+/-	24	X141107_6_PosNeg_32
19	9080000	mdx/utrn+/-	30	X141107_13_PosNeg_40
19	9080000	mdx/utrn+/-	30	X141107_13hemo_PosNeg_41
20	7270000	mdx/utrn+/-	12	X141107_27_PosNeg_59
20	7270000	mdx/utrn+/-	18	X141107_26_PosNeg_58
20	7270000	mdx/utrn+/-	24	X141107_43_PosNeg_80
20	7270000	mdx/utrn+/-	30	X141107_70_PosNeg_113
21	7270000	mdx/utrn-/-	6	X141107_14_PosNeg_42
22	9080000	mdx/utrn-/-	6	X141107_24_PosNeg_56
23	9080000	mdx/utrn-/-	6	X141107_65_PosNeg_108
24	7270000	mdx/utrn-/-	6	X141107_3_PosNeg_28
25	9080000	mdx/utrn-/-	6	X141107_5_PosNeg_30
26	9080000	mdx/utrn+/-	12	X141107_42_PosNeg_78
26	9080000	mdx/utrn+/-	24	X141107_57_PosNeg_98
26	9080000	mdx/utrn+/-	30	X141107_56_PosNeg_96
27	7270000	mdx/utrn+/+	6	X141107_74_PosNeg_118
27	7270000	mdx/utrn+/+	12	X141107_54_PosNeg_94
27	7270000	mdx/utrn+/+	18	X141107_60_PosNeg_102
27	7270000	mdx/utrn+/+	30	X141107_1_PosNeg_26
				Variable N°
mouse	barcode	strain	week	ID
1	7270000	WT	12	X141107_72_PosNeg_116
1	7270000	WT	18	X141107_61_PosNeg_104
1	7270000	WT	24	X141107_46_PosNeg_83
1	7270000	WT	30	X141107_44_PosNeg_81
2	7270000	WT	6	X141107_17_PosNeg_46
2	7270000	WT	12	X141107_11_PosNeg_38
2	7270000	WT	18	X141107_2_PosNeg_27
2	7270000	WT	24	X141107_10_PosNeg_36
2	7270000	WT	30	X141107_39_PosNeg_75
3	9080000	WT	6	X141107_28_PosNeg_60
3	9080000	WT	18	X141107_64_PosNeg_107
4	9080000	WT	12	X141107_63_PosNeg_106
5	9080000	WT	12	X141107_55_PosNeg_95
5	9080000	WT	18	X141107_53_PosNeg_93
6	9080000	mdx	6	X141107_48_PosNeg_86
6	9080000	mdx	12	X141107_67_PosNeg_111
6	9080000	mdx	30	X141107_15_PosNeg_44
7	9080000	mdx	6	X141107_12_PosNeg_39
8	9080000	mdx	6	X141107_34_PosNeg_68
8	9080000	mdx	12	X141107_7_PosNeg_33
8	9080000	mdx	24	X141107_40_PosNeg_76
8	9080000	mdx	30	X141107_35_PosNeg_69
9	9080000	mdx	6	X141107_31_PosNeg_64
9	9080000	mdx	12	X141107_37_PosNeg_71
9	9080000	mdx	24	X141107_58_PosNeg_100
9	9080000	mdx	30	X141107_45_PosNeg_82
10	9080000	mdx	6	X141107_33_PosNeg_66
10	9080000	mdx	24	X141107_41_PosNeg_77
10	9080000	mdx	12	X141107_47_PosNeg_84
10	9080000	mdx	30	X141107_23_PosNeg_54
11	7260000	mdx/utrn+/+	6	X141107_75_PosNeg_119
11	7260000	mdx/utrn+/+	12	X141107_50_PosNeg_89
11	7260000	mdx/utrn+/+	24	X141107_68_PosNeg_112
11	7260000	mdx/utrn+/+	30	X141107_20_PosNeg_51
12	7270000	mdx/utrn+/+	6	X141107_51_PosNeg_90
12	7270000	mdx/utrn+/+	12	X141107_16_PosNeg_45
12	7270000	mdx/utrn+/+	18	X141107_62_PosNeg_105
12	7270000	mdx/utrn+/+	24	X141107_8_PosNeg_34
12	7270000	mdx/utrn+/+	30	X141107_19_PosNeg_48
13	7270000	mdx/utrn+/+	12	X141107_9_PosNeg_35
13	7270000	mdx/utrn+/+	18	X141107_4_PosNeg_29
13	7270000	mdx/utrn+/+	24	X141107_32_PosNeg_65
13	7270000	mdx/utrn+/+	30	X141107_30_PosNeg_63
15	9080000	mdx/utrn+/+	6	X141107_38_PosNeg_72
15	9080000	mdx/utrn+/+	12	X141107_59_PosNeg_101
15	9080000	mdx/utrn+/+	30	X141107_22_PosNeg_53
16	7260000	mdx/utrn+/-	6	X141107_29_PosNeg_62
17	7260000	mdx/utrn+/-	6	X141107_52_PosNeg_92
18	7270000	mdx/utrn+/-	12	X141107_21_PosNeg_52
18	7270000	mdx/utrn+/-	6	X141107_25_PosNeg_57
18	7270000	mdx/utrn+/-	18	X141107_66_PosNeg_110
18	7270000	mdx/utrn+/-	24	X141107_36_PosNeg_70
18	7270000	mdx/utrn+/-	30	X141107_49_PosNeg_87
18	7270000	mdx/utrn+/-	30	X141107_49hemo_PosNeg_88
19	9080000	mdx/utrn+/-	6	X141107_71_PosNeg_114
19	9080000	mdx/utrn+/-	12	X141107_73_PosNeg_117
19	9080000	mdx/utrn+/-	18	X141107_18_PosNeg_47
19	9080000	mdx/utrn+/-	24	X141107_6_PosNeg_32
19	9080000	mdx/utrn+/-	30	X141107_13_PosNeg_40
19	9080000	mdx/utrn+/-	30	X141107_13hemo_PosNeg_41
20	7270000	mdx/utrn+/-	12	X141107_27_PosNeg_59
20	7270000	mdx/utrn+/-	18	X141107_26_PosNeg_58
20	7270000	mdx/utrn+/-	24	X141107_43_PosNeg_80
20	7270000	mdx/utrn+/-	30	X141107_70_PosNeg_113
21	7270000	mdx/utrn-/-	6	X141107_14_PosNeg_42
22	9080000	mdx/utrn-/-	6	X141107_24_PosNeg_56
23	9080000	mdx/utrn-/-	6	X141107_65_PosNeg_108
24	7270000	mdx/utrn-/-	6	X141107_3_PosNeg_28
25	9080000	mdx/utrn-/-	6	X141107_5_PosNeg_30
26	9080000	mdx/utrn+/-	12	X141107_42_PosNeg_78
26	9080000	mdx/utrn+/-	24	X141107_57_PosNeg_98
26	9080000	mdx/utrn+/-	30	X141107_56_PosNeg_96
27	7270000	mdx/utrn+/+	6	X141107_74_PosNeg_118
27	7270000	mdx/utrn+/+	12	X141107_54_PosNeg_94
27	7270000	mdx/utrn+/+	18	X141107_60_PosNeg_102
27	7270000	mdx/utrn+/+	30	X141107_1_PosNeg_26
				Variable N°
mouse	barcode	strain	week	ID
1	7270000	WT	12	X141107_72_PosNeg_116
1	7270000	WT	18	X141107_61_PosNeg_104
1	7270000	WT	24	X141107_46_PosNeg_83
1	7270000	WT	30	X141107_44_PosNeg_81
2	7270000	WT	6	X141107_17_PosNeg_46
2	7270000	WT	12	X141107_11_PosNeg_38
2	7270000	WT	18	X141107_2_PosNeg_27
2	7270000	WT	24	X141107_10_PosNeg_36
2	7270000	WT	30	X141107_39_PosNeg_75
3	9080000	WT	6	X141107_28_PosNeg_60
3	9080000	WT	18	X141107_64_PosNeg_107
4	9080000	WT	12	X141107_63_PosNeg_106
5	9080000	WT	12	X141107_55_PosNeg_95
5	9080000	WT	18	X141107_53_PosNeg_93
6	9080000	mdx	6	X141107_48_PosNeg_86
6	9080000	mdx	12	X141107_67_PosNeg_111
6	9080000	mdx	30	X141107_15_PosNeg_44
7	9080000	mdx	6	X141107_12_PosNeg_39
8	9080000	mdx	6	X141107_34_PosNeg_68
8	9080000	mdx	12	X141107_7_PosNeg_33
8	9080000	mdx	24	X141107_40_PosNeg_76
8	9080000	mdx	30	X141107_35_PosNeg_69
9	9080000	mdx	6	X141107_31_PosNeg_64
9	9080000	mdx	12	X141107_37_PosNeg_71
9	9080000	mdx	24	X141107_58_PosNeg_100
9	9080000	mdx	30	X141107_45_PosNeg_82
10	9080000	mdx	6	X141107_33_PosNeg_66
10	9080000	mdx	24	X141107_41_PosNeg_77
10	9080000	mdx	12	X141107_47_PosNeg_84
10	9080000	mdx	30	X141107_23_PosNeg_54
11	7260000	mdx/utrn+/+	6	X141107_75_PosNeg_119
11	7260000	mdx/utrn+/+	12	X141107_50_PosNeg_89
11	7260000	mdx/utrn+/+	24	X141107_68_PosNeg_112
11	7260000	mdx/utrn+/+	30	X141107_20_PosNeg_51
12	7270000	mdx/utrn+/+	6	X141107_51_PosNeg_90
12	7270000	mdx/utrn+/+	12	X141107_16_PosNeg_45
12	7270000	mdx/utrn+/+	18	X141107_62_PosNeg_105
12	7270000	mdx/utrn+/+	24	X141107_8_PosNeg_34
12	7270000	mdx/utrn+/+	30	X141107_19_PosNeg_48
13	7270000	mdx/utrn+/+	12	X141107_9_PosNeg_35
13	7270000	mdx/utrn+/+	18	X141107_4_PosNeg_29
13	7270000	mdx/utrn+/+	24	X141107_32_PosNeg_65
13	7270000	mdx/utrn+/+	30	X141107_30_PosNeg_63
15	9080000	mdx/utrn+/+	6	X141107_38_PosNeg_72
15	9080000	mdx/utrn+/+	12	X141107_59_PosNeg_101
15	9080000	mdx/utrn+/+	30	X141107_22_PosNeg_53
16	7260000	mdx/utrn+/-	6	X141107_29_PosNeg_62
17	7260000	mdx/utrn+/-	6	X141107_52_PosNeg_92
18	7270000	mdx/utrn+/-	12	X141107_21_PosNeg_52
18	7270000	mdx/utrn+/-	6	X141107_25_PosNeg_57
18	7270000	mdx/utrn+/-	18	X141107_66_PosNeg_110
18	7270000	mdx/utrn+/-	24	X141107_36_PosNeg_70
18	7270000	mdx/utrn+/-	30	X141107_49_PosNeg_87
18	7270000	mdx/utrn+/-	30	X141107_49hemo_PosNeg_88
19	9080000	mdx/utrn+/-	6	X141107_71_PosNeg_114
19	9080000	mdx/utrn+/-	12	X141107_73_PosNeg_117
19	9080000	mdx/utrn+/-	18	X141107_18_PosNeg_47
19	9080000	mdx/utrn+/-	24	X141107_6_PosNeg_32
19	9080000	mdx/utrn+/-	30	X141107_13_PosNeg_40
19	9080000	mdx/utrn+/-	30	X141107_13hemo_PosNeg_41
20	7270000	mdx/utrn+/-	12	X141107_27_PosNeg_59
20	7270000	mdx/utrn+/-	18	X141107_26_PosNeg_58
20	7270000	mdx/utrn+/-	24	X141107_43_PosNeg_80
20	7270000	mdx/utrn+/-	30	X141107_70_PosNeg_113
21	7270000	mdx/utrn-/-	6	X141107_14_PosNeg_42
22	9080000	mdx/utrn-/-	6	X141107_24_PosNeg_56
23	9080000	mdx/utrn-/-	6	X141107_65_PosNeg_108
24	7270000	mdx/utrn-/-	6	X141107_3_PosNeg_28
25	9080000	mdx/utrn-/-	6	X141107_5_PosNeg_30
26	9080000	mdx/utrn+/-	12	X141107_42_PosNeg_78
26	9080000	mdx/utrn+/-	24	X141107_57_PosNeg_98
26	9080000	mdx/utrn+/-	30	X141107_56_PosNeg_96
27	7270000	mdx/utrn+/+	6	X141107_74_PosNeg_118
27	7270000	mdx/utrn+/+	12	X141107_54_PosNeg_94
27	7270000	mdx/utrn+/+	18	X141107_60_PosNeg_102
27	7270000	mdx/utrn+/+	30	X141107_1_PosNeg_26
				Variable N°
mouse	barcode	strain	week	ID
1	7270000	WT	12	X141107_72_PosNeg_116
1	7270000	WT	18	X141107_61_PosNeg_104
1	7270000	WT	24	X141107_46_PosNeg_83
1	7270000	WT	30	X141107_44_PosNeg_81
2	7270000	WT	6	X141107_17_PosNeg_46
2	7270000	WT	12	X141107_11_PosNeg_38
2	7270000	WT	18	X141107_2_PosNeg_27
2	7270000	WT	24	X141107_10_PosNeg_36
2	7270000	WT	30	X141107_39_PosNeg_75
3	9080000	WT	6	X141107_28_PosNeg_60
3	9080000	WT	18	X141107_64_PosNeg_107
4	9080000	WT	12	X141107_63_PosNeg_106
5	9080000	WT	12	X141107_55_PosNeg_95
5	9080000	WT	18	X141107_53_PosNeg_93
6	9080000	mdx	6	X141107_48_PosNeg_86
6	9080000	mdx	12	X141107_67_PosNeg_111
6	9080000	mdx	30	X141107_15_PosNeg_44
7	9080000	mdx	6	X141107_12_PosNeg_39
8	9080000	mdx	6	X141107_34_PosNeg_68
8	9080000	mdx	12	X141107_7_PosNeg_33
8	9080000	mdx	24	X141107_40_PosNeg_76
8	9080000	mdx	30	X141107_35_PosNeg_69
9	9080000	mdx	6	X141107_31_PosNeg_64
9	9080000	mdx	12	X141107_37_PosNeg_71
9	9080000	mdx	24	X141107_58_PosNeg_100
9	9080000	mdx	30	X141107_45_PosNeg_82
10	9080000	mdx	6	X141107_33_PosNeg_66
10	9080000	mdx	24	X141107_41_PosNeg_77
10	9080000	mdx	12	X141107_47_PosNeg_84
10	9080000	mdx	30	X141107_23_PosNeg_54
11	7260000	mdx/utrn+/+	6	X141107_75_PosNeg_119
11	7260000	mdx/utrn+/+	12	X141107_50_PosNeg_89
11	7260000	mdx/utrn+/+	24	X141107_68_PosNeg_112
11	7260000	mdx/utrn+/+	30	X141107_20_PosNeg_51
12	7270000	mdx/utrn+/+	6	X141107_51_PosNeg_90
12	7270000	mdx/utrn+/+	12	X141107_16_PosNeg_45
12	7270000	mdx/utrn+/+	18	X141107_62_PosNeg_105
12	7270000	mdx/utrn+/+	24	X141107_8_PosNeg_34
12	7270000	mdx/utrn+/+	30	X141107_19_PosNeg_48
13	7270000	mdx/utrn+/+	12	X141107_9_PosNeg_35
13	7270000	mdx/utrn+/+	18	X141107_4_PosNeg_29
13	7270000	mdx/utrn+/+	24	X141107_32_PosNeg_65
13	7270000	mdx/utrn+/+	30	X141107_30_PosNeg_63
15	9080000	mdx/utrn+/+	6	X141107_38_PosNeg_72
15	9080000	mdx/utrn+/+	12	X141107_59_PosNeg_101
15	9080000	mdx/utrn+/+	30	X141107_22_PosNeg_53
16	7260000	mdx/utrn+/-	6	X141107_29_PosNeg_62
17	7260000	mdx/utrn+/-	6	X141107_52_PosNeg_92
18	7270000	mdx/utrn+/-	12	X141107_21_PosNeg_52
18	7270000	mdx/utrn+/-	6	X141107_25_PosNeg_57
18	7270000	mdx/utrn+/-	18	X141107_66_PosNeg_110
18	7270000	mdx/utrn+/-	24	X141107_36_PosNeg_70
18	7270000	mdx/utrn+/-	30	X141107_49_PosNeg_87
18	7270000	mdx/utrn+/-	30	X141107_49hemo_PosNeg_88
19	9080000	mdx/utrn+/-	6	X141107_71_PosNeg_114
19	9080000	mdx/utrn+/-	12	X141107_73_PosNeg_117
19	9080000	mdx/utrn+/-	18	X141107_18_PosNeg_47
19	9080000	mdx/utrn+/-	24	X141107_6_PosNeg_32
19	9080000	mdx/utrn+/-	30	X141107_13_PosNeg_40
19	9080000	mdx/utrn+/-	30	X141107_13hemo_PosNeg_41
20	7270000	mdx/utrn+/-	12	X141107_27_PosNeg_59
20	7270000	mdx/utrn+/-	18	X141107_26_PosNeg_58
20	7270000	mdx/utrn+/-	24	X141107_43_PosNeg_80
20	7270000	mdx/utrn+/-	30	X141107_70_PosNeg_113
21	7270000	mdx/utrn-/-	6	X141107_14_PosNeg_42
22	9080000	mdx/utrn-/-	6	X141107_24_PosNeg_56
23	9080000	mdx/utrn-/-	6	X141107_65_PosNeg_108
24	7270000	mdx/utrn-/-	6	X141107_3_PosNeg_28
25	9080000	mdx/utrn-/-	6	X141107_5_PosNeg_30
26	9080000	mdx/utrn+/-	12	X141107_42_PosNeg_78
26	9080000	mdx/utrn+/-	24	X141107_57_PosNeg_98
26	9080000	mdx/utrn+/-	30	X141107_56_PosNeg_96
27	7270000	mdx/utrn+/+	6	X141107_74_PosNeg_118
27	7270000	mdx/utrn+/+	12	X141107_54_PosNeg_94
27	7270000	mdx/utrn+/+	18	X141107_60_PosNeg_102
27	7270000	mdx/utrn+/+	30	X141107_1_PosNeg_26
				Variable N°
mouse	barcode	strain	week	ID
1	7270000	WT	12	X141107_72_PosNeg_116
1	7270000	WT	18	X141107_61_PosNeg_104
1	7270000	WT	24	X141107_46_PosNeg_83
1	7270000	WT	30	X141107_44_PosNeg_81
2	7270000	WT	6	X141107_17_PosNeg_46
2	7270000	WT	12	X141107_11_PosNeg_38
2	7270000	WT	18	X141107_2_PosNeg_27
2	7270000	WT	24	X141107_10_PosNeg_36
2	7270000	WT	30	X141107_39_PosNeg_75
3	9080000	WT	6	X141107_28_PosNeg_60
3	9080000	WT	18	X141107_64_PosNeg_107
4	9080000	WT	12	X141107_63_PosNeg_106
5	9080000	WT	12	X141107_55_PosNeg_95
5	9080000	WT	18	X141107_53_PosNeg_93
6	9080000	mdx	6	X141107_48_PosNeg_86
6	9080000	mdx	12	X141107_67_PosNeg_111
6	9080000	mdx	30	X141107_15_PosNeg_44
7	9080000	mdx	6	X141107_12_PosNeg_39
8	9080000	mdx	6	X141107_34_PosNeg_68
8	9080000	mdx	12	X141107_7_PosNeg_33
8	9080000	mdx	24	X141107_40_PosNeg_76
8	9080000	mdx	30	X141107_35_PosNeg_69
9	9080000	mdx	6	X141107_31_PosNeg_64
9	9080000	mdx	12	X141107_37_PosNeg_71
9	9080000	mdx	24	X141107_58_PosNeg_100
9	9080000	mdx	30	X141107_45_PosNeg_82
10	9080000	mdx	6	X141107_33_PosNeg_66
10	9080000	mdx	24	X141107_41_PosNeg_77
10	9080000	mdx	12	X141107_47_PosNeg_84
10	9080000	mdx	30	X141107_23_PosNeg_54
11	7260000	mdx/utrn+/+	6	X141107_75_PosNeg_119
11	7260000	mdx/utrn+/+	12	X141107_50_PosNeg_89
11	7260000	mdx/utrn+/+	24	X141107_68_PosNeg_112
11	7260000	mdx/utrn+/+	30	X141107_20_PosNeg_51
12	7270000	mdx/utrn+/+	6	X141107_51_PosNeg_90
12	7270000	mdx/utrn+/+	12	X141107_16_PosNeg_45
12	7270000	mdx/utrn+/+	18	X141107_62_PosNeg_105
12	7270000	mdx/utrn+/+	24	X141107_8_PosNeg_34
12	7270000	mdx/utrn+/+	30	X141107_19_PosNeg_48
13	7270000	mdx/utrn+/+	12	X141107_9_PosNeg_35
13	7270000	mdx/utrn+/+	18	X141107_4_PosNeg_29
13	7270000	mdx/utrn+/+	24	X141107_32_PosNeg_65
13	7270000	mdx/utrn+/+	30	X141107_30_PosNeg_63
15	9080000	mdx/utrn+/+	6	X141107_38_PosNeg_72
15	9080000	mdx/utrn+/+	12	X141107_59_PosNeg_101
15	9080000	mdx/utrn+/+	30	X141107_22_PosNeg_53
16	7260000	mdx/utrn+/-	6	X141107_29_PosNeg_62
17	7260000	mdx/utrn+/-	6	X141107_52_PosNeg_92
18	7270000	mdx/utrn+/-	12	X141107_21_PosNeg_52
18	7270000	mdx/utrn+/-	6	X141107_25_PosNeg_57
18	7270000	mdx/utrn+/-	18	X141107_66_PosNeg_110
18	7270000	mdx/utrn+/-	24	X141107_36_PosNeg_70
18	7270000	mdx/utrn+/-	30	X141107_49_PosNeg_87
18	7270000	mdx/utrn+/-	30	X141107_49hemo_PosNeg_88
19	9080000	mdx/utrn+/-	6	X141107_71_PosNeg_114
19	9080000	mdx/utrn+/-	12	X141107_73_PosNeg_117
19	9080000	mdx/utrn+/-	18	X141107_18_PosNeg_47
19	9080000	mdx/utrn+/-	24	X141107_6_PosNeg_32
19	9080000	mdx/utrn+/-	30	X141107_13_PosNeg_40
19	9080000	mdx/utrn+/-	30	X141107_13hemo_PosNeg_41
20	7270000	mdx/utrn+/-	12	X141107_27_PosNeg_59
20	7270000	mdx/utrn+/-	18	X141107_26_PosNeg_58
20	7270000	mdx/utrn+/-	24	X141107_43_PosNeg_80
20	7270000	mdx/utrn+/-	30	X141107_70_PosNeg_113
21	7270000	mdx/utrn-/-	6	X141107_14_PosNeg_42
22	9080000	mdx/utrn-/-	6	X141107_24_PosNeg_56
23	9080000	mdx/utrn-/-	6	X141107_65_PosNeg_108
24	7270000	mdx/utrn-/-	6	X141107_3_PosNeg_28
25	9080000	mdx/utrn-/-	6	X141107_5_PosNeg_30
26	9080000	mdx/utrn+/-	12	X141107_42_PosNeg_78
26	9080000	mdx/utrn+/-	24	X141107_57_PosNeg_98
26	9080000	mdx/utrn+/-	30	X141107_56_PosNeg_96
27	7270000	mdx/utrn+/+	6	X141107_74_PosNeg_118
27	7270000	mdx/utrn+/+	12	X141107_54_PosNeg_94
27	7270000	mdx/utrn+/+	18	X141107_60_PosNeg_102
27	7270000	mdx/utrn+/+	30	X141107_1_PosNeg_26
				Variable N°
mouse	barcode	strain	week	ID
1	7270000	WT	12	X141107_72_PosNeg_116
1	7270000	WT	18	X141107_61_PosNeg_104
1	7270000	WT	24	X141107_46_PosNeg_83
1	7270000	WT	30	X141107_44_PosNeg_81
2	7270000	WT	6	X141107_17_PosNeg_46
2	7270000	WT	12	X141107_11_PosNeg_38
2	7270000	WT	18	X141107_2_PosNeg_27
2	7270000	WT	24	X141107_10_PosNeg_36
2	7270000	WT	30	X141107_39_PosNeg_75
3	9080000	WT	6	X141107_28_PosNeg_60
3	9080000	WT	18	X141107_64_PosNeg_107
4	9080000	WT	12	X141107_63_PosNeg_106
5	9080000	WT	12	X141107_55_PosNeg_95
5	9080000	WT	18	X141107_53_PosNeg_93
6	9080000	mdx	6	X141107_48_PosNeg_86
6	9080000	mdx	12	X141107_67_PosNeg_111
6	9080000	mdx	30	X141107_15_PosNeg_44
7	9080000	mdx	6	X141107_12_PosNeg_39
8	9080000	mdx	6	X141107_34_PosNeg_68
8	9080000	mdx	12	X141107_7_PosNeg_33
8	9080000	mdx	24	X141107_40_PosNeg_76
8	9080000	mdx	30	X141107_35_PosNeg_69
9	9080000	mdx	6	X141107_31_PosNeg_64
9	9080000	mdx	12	X141107_37_PosNeg_71
9	9080000	mdx	24	X141107_58_PosNeg_100
9	9080000	mdx	30	X141107_45_PosNeg_82
10	9080000	mdx	6	X141107_33_PosNeg_66
10	9080000	mdx	24	X141107_41_PosNeg_77
10	9080000	mdx	12	X141107_47_PosNeg_84
10	9080000	mdx	30	X141107_23_PosNeg_54
11	7260000	mdx/utrn+/+	6	X141107_75_PosNeg_119
11	7260000	mdx/utrn+/+	12	X141107_50_PosNeg_89
11	7260000	mdx/utrn+/+	24	X141107_68_PosNeg_112
11	7260000	mdx/utrn+/+	30	X141107_20_PosNeg_51
12	7270000	mdx/utrn+/+	6	X141107_51_PosNeg_90
12	7270000	mdx/utrn+/+	12	X141107_16_PosNeg_45
12	7270000	mdx/utrn+/+	18	X141107_62_PosNeg_105
12	7270000	mdx/utrn+/+	24	X141107_8_PosNeg_34
12	7270000	mdx/utrn+/+	30	X141107_19_PosNeg_48
13	7270000	mdx/utrn+/+	12	X141107_9_PosNeg_35
13	7270000	mdx/utrn+/+	18	X141107_4_PosNeg_29
13	7270000	mdx/utrn+/+	24	X141107_32_PosNeg_65
13	7270000	mdx/utrn+/+	30	X141107_30_PosNeg_63
15	9080000	mdx/utrn+/+	6	X141107_38_PosNeg_72
15	9080000	mdx/utrn+/+	12	X141107_59_PosNeg_101
15	9080000	mdx/utrn+/+	30	X141107_22_PosNeg_53
16	7260000	mdx/utrn+/-	6	X141107_29_PosNeg_62
17	7260000	mdx/utrn+/-	6	X141107_52_PosNeg_92
18	7270000	mdx/utrn+/-	12	X141107_21_PosNeg_52
18	7270000	mdx/utrn+/-	6	X141107_25_PosNeg_57
18	7270000	mdx/utrn+/-	18	X141107_66_PosNeg_110
18	7270000	mdx/utrn+/-	24	X141107_36_PosNeg_70
18	7270000	mdx/utrn+/-	30	X141107_49_PosNeg_87
18	7270000	mdx/utrn+/-	30	X141107_49hemo_PosNeg_88
19	9080000	mdx/utrn+/-	6	X141107_71_PosNeg_114
19	9080000	mdx/utrn+/-	12	X141107_73_PosNeg_117
19	9080000	mdx/utrn+/-	18	X141107_18_PosNeg_47
19	9080000	mdx/utrn+/-	24	X141107_6_PosNeg_32
19	9080000	mdx/utrn+/-	30	X141107_13_PosNeg_40
19	9080000	mdx/utrn+/-	30	X141107_13hemo_PosNeg_41
20	7270000	mdx/utrn+/-	12	X141107_27_PosNeg_59
20	7270000	mdx/utrn+/-	18	X141107_26_PosNeg_58
20	7270000	mdx/utrn+/-	24	X141107_43_PosNeg_80
20	7270000	mdx/utrn+/-	30	X141107_70_PosNeg_113
21	7270000	mdx/utrn-/-	6	X141107_14_PosNeg_42
22	9080000	mdx/utrn-/-	6	X141107_24_PosNeg_56
23	9080000	mdx/utrn-/-	6	X141107_65_PosNeg_108
24	7270000	mdx/utrn-/-	6	X141107_3_PosNeg_28
25	9080000	mdx/utrn-/-	6	X141107_5_PosNeg_30
26	9080000	mdx/utrn+/-	12	X141107_42_PosNeg_78
26	9080000	mdx/utrn+/-	24	X141107_57_PosNeg_98
26	9080000	mdx/utrn+/-	30	X141107_56_PosNeg_96
27	7270000	mdx/utrn+/+	6	X141107_74_PosNeg_118
27	7270000	mdx/utrn+/+	12	X141107_54_PosNeg_94
27	7270000	mdx/utrn+/+	18	X141107_60_PosNeg_102
27	7270000	mdx/utrn+/+	30	X141107_1_PosNeg_26
				Variable N°
mouse	barcode	strain	week	ID
1	7270000	WT	12	X141107_72_PosNeg_116
1	7270000	WT	18	X141107_61_PosNeg_104
1	7270000	WT	24	X141107_46_PosNeg_83
1	7270000	WT	30	X141107_44_PosNeg_81
2	7270000	WT	6	X141107_17_PosNeg_46
2	7270000	WT	12	X141107_11_PosNeg_38
2	7270000	WT	18	X141107_2_PosNeg_27
2	7270000	WT	24	X141107_10_PosNeg_36
2	7270000	WT	30	X141107_39_PosNeg_75
3	9080000	WT	6	X141107_28_PosNeg_60
3	9080000	WT	18	X141107_64_PosNeg_107
4	9080000	WT	12	X141107_63_PosNeg_106
5	9080000	WT	12	X141107_55_PosNeg_95
5	9080000	WT	18	X141107_53_PosNeg_93
6	9080000	mdx	6	X141107_48_PosNeg_86
6	9080000	mdx	12	X141107_67_PosNeg_111
6	9080000	mdx	30	X141107_15_PosNeg_44
7	9080000	mdx	6	X141107_12_PosNeg_39
8	9080000	mdx	6	X141107_34_PosNeg_68
8	9080000	mdx	12	X141107_7_PosNeg_33
8	9080000	mdx	24	X141107_40_PosNeg_76
8	9080000	mdx	30	X141107_35_PosNeg_69
9	9080000	mdx	6	X141107_31_PosNeg_64
9	9080000	mdx	12	X141107_37_PosNeg_71
9	9080000	mdx	24	X141107_58_PosNeg_100
9	9080000	mdx	30	X141107_45_PosNeg_82
10	9080000	mdx	6	X141107_33_PosNeg_66
10	9080000	mdx	24	X141107_41_PosNeg_77
10	9080000	mdx	12	X141107_47_PosNeg_84
10	9080000	mdx	30	X141107_23_PosNeg_54
11	7260000	mdx/utrn+/+	6	X141107_75_PosNeg_119
11	7260000	mdx/utrn+/+	12	X141107_50_PosNeg_89
11	7260000	mdx/utrn+/+	24	X141107_68_PosNeg_112
11	7260000	mdx/utrn+/+	30	X141107_20_PosNeg_51
12	7270000	mdx/utrn+/+	6	X141107_51_PosNeg_90
12	7270000	mdx/utrn+/+	12	X141107_16_PosNeg_45
12	7270000	mdx/utrn+/+	18	X141107_62_PosNeg_105
12	7270000	mdx/utrn+/+	24	X141107_8_PosNeg_34
12	7270000	mdx/utrn+/+	30	X141107_19_PosNeg_48
13	7270000	mdx/utrn+/+	12	X141107_9_PosNeg_35
13	7270000	mdx/utrn+/+	18	X141107_4_PosNeg_29
13	7270000	mdx/utrn+/+	24	X141107_32_PosNeg_65
13	7270000	mdx/utrn+/+	30	X141107_30_PosNeg_63
15	9080000	mdx/utrn+/+	6	X141107_38_PosNeg_72
15	9080000	mdx/utrn+/+	12	X141107_59_PosNeg_101
15	9080000	mdx/utrn+/+	30	X141107_22_PosNeg_53
16	7260000	mdx/utrn+/-	6	X141107_29_PosNeg_62
17	7260000	mdx/utrn+/-	6	X141107_52_PosNeg_92
18	7270000	mdx/utrn+/-	12	X141107_21_PosNeg_52
[truncated: 2,991 more rows]

## Sheet: lipids
N4875	N1403	N217	N3596	N2659	N112	P2465	N2544	N4280	N5164	N4598	N1373	N2666	N2130	N2971	N4119	N211	N1808	N1437	N2002	N976	N2440	N4967	N2693	N3186	N4649	N4305	N4757	N3842	N5236	P3614	P3923	P3936	P2042	P3846	P3876	P3632	P3730	P3174	P3810	P3164	P3715	P3479	P3487	P3783	P2034	P3462	P3233	P3937	P3325
1340000	3790000	7050000	2060000	2370000	1650000	3220000	727000	17100000	828000	2300000	31100000	322000	18900000	13500000	8630000	463000	224000	91100	128000	59100	43200	1530000	94300	154000	1590000	5000000	22400000	17200000	12200000	3940000	25200000	111000000	914000	3270000	9370000	2140000	4950000	3020000	29600000	60500000	8590000	15400000	128000000	56200000	397000	3820000	761000	34200000	3530000
1140000	3330000	5830000	2520000	2090000	2330000	2960000	509000	11500000	805000	2340000	28900000	427000	17300000	13100000	8600000	534000	190000	91000	147000	91400	43000	1620000	168000	203000	1900000	5320000	24100000	20600000	12500000	4650000	25700000	112000000	1010000	3920000	11000000	2320000	5050000	3450000	26900000	54300000	11000000	19100000	135000000	58300000	538000	3850000	900000	35800000	2740000
1130000	4780000	5250000	2100000	2120000	992000	2770000	581000	12900000	723000	2290000	28300000	463000	17200000	12200000	7420000	443000	194000	94800	110000	54000	42300	1370000	94300	173000	1580000	5420000	22500000	17500000	11400000	4610000	23400000	95800000	848000	2870000	8270000	2160000	4300000	3500000	28600000	53000000	11000000	18000000	120000000	50400000	451000	4300000	829000	31600000	2740000
1120000	5120000	5780000	2380000	2660000	4350000	2730000	401000	10700000	738000	1710000	26400000	517000	15900000	12000000	7150000	414000	208000	59700	82600	62700	46600	1290000	52900	147000	1190000	5190000	18000000	15900000	9470000	4930000	23700000	98100000	993000	2810000	8420000	2110000	5080000	3970000	32000000	52500000	12700000	19200000	136000000	52700000	610000	5010000	1000000	37500000	2370000
983000	4390000	4090000	1940000	2370000	879000	3330000	496000	15000000	515000	1720000	27800000	321000	17000000	11700000	8350000	373000	223000	112000	136000	89700	80800	1610000	130000	111000	1350000	3600000	17900000	19100000	11900000	4570000	26900000	125000000	870000	4260000	9740000	1840000	4320000	2040000	22200000	48800000	8480000	14200000	147000000	51700000	515000	3420000	723000	40200000	3240000
923000	4110000	3980000	1560000	1880000	1110000	2460000	519000	12400000	660000	1640000	26400000	345000	15400000	11300000	6650000	312000	181000	70500	125000	79400	42200	1300000	62800	133000	1350000	5140000	18700000	16900000	9880000	4660000	22700000	106000000	976000	3460000	9580000	2150000	4350000	3080000	29000000	48700000	10500000	15700000	137000000	47200000	434000	4360000	843000	34800000	2810000
835000	2700000	3320000	1500000	1940000	1100000	2480000	408000	10500000	640000	1660000	25300000	336000	13700000	9850000	5680000	408000	194000	73500	99300	71200	33300	1420000	125000	172000	1690000	5820000	20900000	18400000	9850000	5180000	21800000	98800000	883000	3040000	9490000	2230000	4500000	3450000	27200000	47600000	11100000	18000000	127000000	45900000	515000	4210000	930000	32400000	2370000
979000	4280000	3480000	1880000	1960000	1030000	2610000	537000	11900000	655000	2090000	27600000	490000	16100000	13200000	7280000	411000	207000	54700	106000	68300	30800	1390000	83300	178000	1420000	6380000	19800000	17900000	9870000	5810000	24700000	107000000	845000	3150000	9240000	2560000	4420000	3990000	31700000	51100000	13000000	18600000	137000000	46900000	516000	5130000	875000	35100000	2410000
945000	2910000	4880000	2140000	1930000	2060000	2490000	438000	10900000	592000	1650000	27300000	415000	16100000	10100000	6590000	299000	131000	37200	55100	49500	10500	813000	29300	102000	995000	4450000	15400000	12100000	7190000	4870000	21000000	85500000	890000	2470000	6890000	1960000	3870000	3850000	30700000	46500000	10700000	15400000	105000000	39500000	261000	4860000	859000	30800000	2220000
1130000	3770000	5600000	2070000	2700000	1410000	2980000	505000	15300000	602000	2120000	29200000	270000	17000000	14600000	11400000	547000	271000	160000	210000	79500	61700	2310000	270000	208000	2390000	4200000	25300000	23500000	15800000	4420000	32500000	147000000	1120000	5030000	12200000	2680000	6110000	2810000	26500000	64000000	9700000	17700000	164000000	64200000	650000	3450000	797000	44900000	3310000
1090000	4590000	5900000	1910000	2180000	1570000	2380000	590000	15700000	1080000	1660000	26600000	286000	17000000	11000000	7130000	232000	219000	72300	107000	46500	36500	964000	120000	137000	1480000	3550000	15800000	11500000	8460000	5300000	26100000	107000000	942000	3660000	10300000	3370000	6980000	3800000	37300000	63300000	11300000	19100000	131000000	55700000	536000	4760000	717000	34900000	2630000
1240000	3710000	6290000	1930000	2210000	1240000	3410000	860000	19400000	962000	3190000	34400000	500000	19600000	13100000	8700000	489000	280000	97200	140000	144000	110000	1420000	86700	134000	1960000	4730000	28100000	18800000	15200000	4910000	27800000	121000000	1050000	3880000	11100000	2350000	5590000	4960000	31700000	78000000	11700000	23400000	139000000	69000000	674000	3610000	864000	36200000	3150000
1040000	4460000	5990000	2310000	2110000	1400000	3230000	587000	16300000	866000	2670000	31300000	489000	17300000	13400000	9000000	395000	269000	80100	125000	105000	74100	1510000	118000	131000	1710000	4320000	24300000	17400000	13800000	5490000	27400000	127000000	1180000	3810000	12000000	2240000	5260000	4040000	28000000	65400000	10600000	21300000	135000000	65600000	711000	3690000	825000	34600000	2510000
1190000	3720000	6050000	2350000	2160000	1100000	2860000	891000	17200000	911000	2440000	29600000	430000	17800000	12100000	7060000	258000	185000	53900	111000	34500	9300	945000	53700	123000	1220000	4100000	18100000	10300000	8660000	5300000	27200000	113000000	801000	3490000	10400000	2440000	5840000	4960000	37900000	71300000	11200000	19300000	111000000	54100000	524000	5690000	922000	33800000	3580000
1460000	4120000	4600000	2090000	3440000	968000	3340000	294000	13200000	449000	1250000	28200000	414000	18200000	12100000	9850000	559000	162000	178000	185000	175000	124000	1700000	71900	117000	1340000	3200000	19400000	20900000	13500000	4350000	27600000	133000000	957000	4420000	11500000	1550000	3950000	1710000	18700000	40500000	7380000	12900000	139000000	48300000	512000	2670000	715000	40700000	4850000
1480000	6640000	5630000	3180000	3140000	1040000	4940000	860000	19900000	715000	2990000	34200000	576000	21100000	15100000	11000000	658000	193000	191000	204000	351000	170000	2230000	146000	228000	1770000	5450000	21600000	29500000	15300000	4940000	26900000	134000000	1160000	4750000	14800000	1870000	4590000	2690000	28700000	53300000	10600000	16500000	171000000	56100000	779000	4120000	955000	45600000	4840000
1150000	4310000	4130000	2380000	2890000	2210000	2890000	402000	13700000	623000	2200000	28400000	557000	17800000	14300000	9800000	394000	219000	89000	160000	123000	67700	1380000	52800	96800	1080000	4120000	17000000	19200000	9980000	5060000	24700000	114000000	1170000	3820000	12100000	1770000	3950000	2650000	24500000	44400000	10200000	14600000	150000000	48700000	539000	4170000	996000	42000000	4300000
1280000	4010000	4890000	1700000	2890000	1080000	4080000	345000	15600000	448000	1710000	30900000	365000	19300000	14300000	10800000	450000	243000	171000	196000	209000	151000	2510000	259000	162000	1930000	3390000	21900000	24600000	15900000	5940000	35000000	185000000	1020000	5760000	13800000	2430000	5620000	2080000	23300000	66200000	9750000	15200000	192000000	62600000	576000	3350000	790000	55800000	5350000
1280000	5570000	4400000	2380000	3210000	1150000	4230000	499000	15000000	532000	2080000	28500000	500000	19300000	15000000	11500000	906000	168000	222000	241000	393000	201000	3140000	231000	170000	1920000	5060000	21100000	36500000	16400000	4810000	27200000	152000000	1300000	5110000	13500000	1630000	3760000	1540000	18700000	36700000	8330000	12300000	166000000	42200000	678000	3220000	923000	48100000	3650000
1070000	4630000	3260000	1960000	2510000	1290000	3660000	413000	13500000	575000	1690000	28600000	362000	17400000	13300000	9710000	621000	212000	137000	201000	295000	131000	2320000	119000	158000	1930000	6890000	27400000	30200000	15300000	4840000	26900000	134000000	942000	4570000	13200000	1570000	4000000	2150000	26500000	49200000	9300000	12500000	176000000	49700000	560000	4260000	803000	42600000	4190000
1090000	4840000	4520000	1930000	2300000	1120000	3160000	432000	13400000	554000	1690000	28600000	370000	15500000	10700000	7270000	524000	139000	114000	145000	160000	86500	1300000	56000	112000	1280000	4990000	20100000	20200000	10800000	3700000	19300000	88000000	867000	2900000	10600000	1230000	2760000	1990000	20700000	36300000	7320000	10800000	111000000	38200000	241000	3080000	642000	30600000	3060000
1260000	6040000	5140000	2700000	2890000	2470000	3470000	679000	15400000	677000	2110000	30700000	330000	17600000	13000000	8670000	495000	187000	124000	171000	157000	111000	1530000	79100	115000	1350000	4990000	21000000	20300000	11400000	3850000	21000000	103000000	951000	3410000	11200000	1350000	3850000	2450000	25700000	47500000	8780000	12800000	137000000	48300000	385000	4030000	705000	38000000	3720000
1450000	6320000	5060000	2820000	3280000	1060000	4750000	570000	17400000	567000	2480000	31300000	495000	19900000	14800000	11600000	947000	236000	195000	237000	369000	217000	3000000	193000	181000	2220000	5620000	27100000	36400000	19200000	5060000	31200000	161000000	1400000	5400000	14300000	1670000	4280000	1920000	22400000	48600000	8400000	14000000	170000000	53800000	641000	3690000	877000	47200000	5130000
1500000	4520000	4160000	2270000	3180000	1140000	3280000	875000	17000000	608000	2660000	31500000	465000	19500000	15200000	11000000	797000	195000	200000	213000	278000	163000	2080000	118000	157000	1830000	6830000	24800000	31900000	16600000	4550000	26100000	132000000	1090000	4050000	12800000	1560000	3910000	2270000	28900000	54200000	10700000	13300000	174000000	53400000	527000	4650000	829000	46000000	3610000
1750000	7260000	5460000	3410000	3050000	1300000	3880000	700000	18500000	881000	2930000	33900000	532000	19700000	14400000	9430000	763000	218000	192000	308000	290000	165000	2270000	102000	167000	1900000	7400000	30800000	32000000	17900000	5540000	32000000	148000000	1540000	5160000	19100000	2260000	4770000	3370000	33200000	68000000	12400000	18700000	191000000	62000000	763000	4900000	1030000	49300000	5790000
1160000	6010000	5000000	2190000	2550000	2340000	3750000	726000	16900000	823000	2740000	30900000	527000	18300000	15800000	10600000	487000	179000	101000	169000	204000	60000	1130000	44000	115000	1230000	3820000	18600000	19500000	10700000	4830000	27700000	128000000	1420000	4460000	14800000	2030000	5000000	3540000	31500000	58000000	11900000	17300000	165000000	55700000	588000	4630000	1080000	47800000	4210000
1290000	5230000	4700000	1840000	2950000	1040000	3650000	419000	15000000	543000	1450000	27700000	336000	17300000	11900000	10300000	619000	217000	195000	265000	279000	166000	2630000	252000	172000	2100000	4120000	25100000	27100000	17500000	4850000	29700000	141000000	943000	4640000	12900000	2040000	4340000	1810000	19200000	47500000	7450000	13900000	148000000	55300000	721000	2830000	753000	41900000	3470000
1450000	5970000	4700000	2680000	2970000	3910000	3160000	356000	12800000	723000	1910000	31700000	529000	19100000	13400000	9650000	537000	202000	127000	174000	152000	107000	1340000	102000	151000	1710000	4900000	26400000	21200000	13400000	4700000	26700000	113000000	998000	4120000	12000000	1860000	4190000	3210000	26100000	54000000	9750000	16300000	147000000	54500000	562000	3700000	908000	39400000	4040000
1290000	5320000	6280000	2590000	3070000	1060000	3600000	504000	15700000	689000	1900000	31600000	514000	20200000	13900000	11400000	526000	240000	138000	186000	175000	123000	1550000	90000	145000	1750000	5170000	27000000	20900000	15700000	4970000	30700000	134000000	1170000	4570000	13400000	2160000	5550000	3430000	34100000	71700000	10300000	17100000	161000000	66900000	678000	4450000	846000	46200000	4110000
1140000	4110000	4560000	2450000	2620000	2240000	3280000	519000	13700000	799000	2180000	30700000	492000	17700000	13500000	10000000	384000	250000	79300	189000	150000	79500	1050000	95100	124000	1500000	4640000	22200000	19700000	12300000	4780000	28600000	115000000	1100000	4040000	13000000	2180000	5340000	3820000	31300000	63600000	11700000	18300000	167000000	64600000	637000	4320000	1060000	44800000	3570000
1680000	5190000	6820000	2340000	3910000	1290000	4460000	497000	17200000	429000	1780000	28500000	365000	20500000	15800000	13400000	789000	143000	363000	214000	293000	105000	4800000	1030000	204000	2050000	2360000	15900000	32100000	13900000	5030000	36400000	190000000	1250000	6990000	15600000	2300000	4830000	1100000	16300000	32900000	7510000	15100000	181000000	42800000	822000	2610000	1020000	64900000	6490000
1450000	6010000	5580000	2640000	3180000	1190000	4300000	678000	20400000	539000	2260000	33800000	248000	19800000	12900000	9860000	738000	158000	167000	258000	363000	191000	3720000	281000	253000	2200000	6490000	22500000	34500000	16700000	4570000	28900000	150000000	1140000	5000000	15400000	1850000	4300000	1700000	24100000	41400000	7820000	13000000	150000000	47600000	542000	3610000	849000	46200000	6240000
1650000	7280000	6230000	2820000	3930000	1360000	3390000	654000	18100000	759000	2690000	30700000	406000	19900000	18100000	13200000	734000	203000	166000	266000	177000	89900	2580000	177000	262000	2290000	7160000	23800000	28500000	14900000	6210000	34300000	151000000	1120000	5560000	15700000	2580000	5300000	2760000	35600000	52500000	11300000	15500000	163000000	51600000	619000	6010000	1220000	52200000	5520000
1500000	5280000	5050000	3210000	3270000	1660000	3490000	698000	16200000	654000	2030000	30000000	364000	18200000	15200000	11100000	685000	147000	109000	202000	189000	67400	3300000	200000	338000	2420000	9280000	26300000	31600000	13600000	5510000	33100000	135000000	844000	4890000	13100000	2320000	4480000	2480000	33100000	44500000	10400000	12600000	149000000	42700000	674000	6510000	1160000	51300000	6400000
1560000	6590000	6290000	3070000	4100000	1190000	4850000	947000	21400000	553000	2890000	33900000	576000	22700000	16000000	12700000	719000	295000	202000	191000	352000	255000	3230000	220000	158000	1950000	3910000	21000000	28000000	20300000	5720000	35500000	170000000	1220000	4630000	11400000	1670000	4660000	2010000	21600000	50100000	8440000	18900000	153000000	68000000	745000	2960000	761000	45400000	5280000
1300000	4040000	4550000	2090000	3100000	992000	3180000	307000	14500000	644000	1810000	30500000	639000	19500000	14400000	11300000	651000	260000	147000	203000	262000	141000	3540000	207000	157000	1810000	4340000	21900000	28200000	17500000	5330000	28800000	151000000	1240000	4160000	11900000	1640000	3810000	1930000	18700000	40100000	9060000	17100000	172000000	59700000	862000	2900000	865000	43400000	5340000
1770000	7260000	5500000	3330000	4330000	2000000	3100000	380000	13700000	959000	2060000	31800000	759000	22400000	17900000	16200000	793000	267000	204000	270000	299000	173000	3810000	357000	254000	2330000	4580000	24200000	31700000	17600000	7310000	34900000	190000000	1930000	6360000	17600000	2580000	6480000	3030000	28900000	57400000	14300000	23400000	225000000	69000000	1100000	4530000	1540000	65900000	5220000
1360000	5480000	3990000	2730000	2520000	2120000	3790000	1300000	19900000	682000	2860000	31300000	441000	20800000	11900000	7260000	286000	201000	113000	243000	103000	58600	2210000	79700	129000	1040000	5810000	13900000	20200000	11900000	5420000	26000000	131000000	1210000	4280000	12200000	1510000	3180000	2000000	29900000	36600000	10900000	14800000	153000000	46200000	562000	6140000	1100000	46200000	5390000
1490000	4540000	4490000	3270000	3090000	2720000	3010000	469000	13500000	807000	1940000	30500000	632000	21200000	15200000	11300000	578000	189000	128000	223000	177000	98000	2740000	152000	196000	1700000	5520000	19000000	26900000	13100000	6380000	28600000	146000000	1370000	4700000	12900000	2070000	4410000	2690000	28100000	41100000	13700000	17600000	175000000	48700000	805000	5190000	1670000	58400000	4860000
1220000	5150000	3640000	2270000	2460000	1510000	3490000	581000	15900000	501000	2010000	31100000	422000	17400000	12500000	8280000	302000	163000	95400	202000	217000	81500	1840000	84100	114000	1200000	4500000	18200000	19700000	11600000	5010000	27200000	120000000	845000	3870000	12200000	1390000	3430000	2080000	22900000	40600000	8710000	14200000	136000000	47200000	406000	3470000	885000	39300000	4770000
1180000	4780000	3470000	2280000	2130000	898000	3510000	757000	16700000	546000	2470000	30200000	423000	17500000	12600000	8350000	486000	167000	77500	186000	160000	89400	1790000	94900	157000	1150000	6020000	17500000	23900000	12500000	4800000	24000000	113000000	970000	4030000	11800000	1300000	2940000	1870000	23500000	34400000	9570000	13900000	139000000	41900000	515000	4080000	951000	39100000	4250000
1330000	5570000	4040000	2750000	2910000	987000	3130000	532000	15600000	652000	2350000	29900000	419000	17700000	15700000	8750000	776000	174000	126000	237000	201000	69100	2290000	138000	182000	1770000	6840000	21300000	28500000	14100000	5470000	25700000	127000000	1110000	4700000	14300000	1810000	3660000	2460000	26100000	38800000	10900000	15000000	142000000	43700000	579000	4860000	1070000	43200000	4420000
1590000	5300000	5360000	2890000	3120000	2310000	3390000	655000	16500000	763000	2590000	31100000	526000	19200000	14400000	10100000	715000	151000	110000	205000	256000	72800	2820000	125000	223000	1550000	6810000	18300000	29300000	12100000	6360000	28200000	135000000	1170000	4380000	12900000	1850000	3770000	2780000	30900000	42400000	13700000	17400000	174000000	45600000	727000	5890000	1480000	54800000	4970000
1490000	4640000	5940000	2940000	3550000	1270000	5720000	984000	23400000	438000	2840000	32900000	469000	23700000	14900000	12500000	788000	220000	225000	235000	403000	221000	3230000	264000	221000	2240000	5650000	24800000	35500000	23200000	4420000	33700000	153000000	854000	5050000	13200000	1700000	4400000	1560000	22700000	45200000	7360000	12400000	163000000	57100000	565000	2720000	636000	43200000	4930000
1630000	5170000	5430000	2970000	3640000	1180000	3650000	703000	17800000	706000	2600000	31800000	621000	21700000	16700000	13700000	903000	249000	230000	277000	237000	151000	3240000	228000	249000	2480000	6190000	28700000	33400000	20900000	5040000	34200000	151000000	1110000	5220000	14300000	2390000	5440000	2650000	30900000	59500000	10000000	16600000	187000000	65300000	725000	4030000	994000	48700000	5140000
1410000	5790000	4920000	3490000	3710000	1790000	3260000	541000	14800000	793000	2850000	30900000	639000	19800000	18900000	11600000	752000	215000	122000	217000	214000	84900	2200000	124000	238000	1780000	6350000	22100000	29900000	15100000	5670000	30100000	133000000	1090000	4040000	13600000	2160000	4750000	3020000	28400000	51500000	14000000	17200000	176000000	56000000	761000	5250000	1240000	51500000	4760000
1350000	5730000	5080000	2040000	3290000	1080000	4500000	512000	19600000	399000	1850000	30800000	300000	20600000	13400000	10300000	635000	204000	258000	244000	366000	174000	2930000	300000	175000	1820000	3410000	19000000	26800000	14700000	4330000	34600000	176000000	868000	6100000	12800000	2340000	5540000	1370000	23900000	49600000	6870000	12000000	196000000	54100000	606000	3540000	777000	57000000	5600000
1590000	4760000	6090000	2450000	4140000	1670000	4170000	366000	16100000	526000	1460000	28200000	452000	20300000	13700000	12600000	782000	166000	343000	268000	304000	138000	4690000	649000	153000	1920000	2370000	16400000	30100000	14400000	5800000	33700000	185000000	1340000	6290000	15500000	2280000	4770000	1330000	15700000	34700000	8500000	16600000	182000000	47400000	934000	2570000	968000	58400000	5020000
1420000	5960000	4510000	2400000	3180000	901000	4010000	990000	21000000	526000	3420000	36200000	505000	21200000	14400000	9820000	419000	260000	136000	224000	252000	130000	1920000	99200	123000	1630000	6310000	24300000	26300000	17900000	4010000	27300000	134000000	1100000	4560000	13400000	1620000	4440000	2430000	29500000	59800000	9310000	16200000	173000000	62900000	697000	4200000	755000	41400000	5510000
1740000	5520000	4710000	3060000	3730000	706000	5300000	975000	25000000	399000	3050000	36800000	551000	23500000	14300000	10400000	493000	279000	160000	257000	398000	319000	2650000	135000	148000	2070000	5570000	30100000	26600000	23400000	5100000	34000000	158000000	951000	4740000	11700000	1700000	4620000	2460000	27700000	65400000	7940000	16600000	152000000	69500000	604000	3110000	630000	38800000	6470000
1820000	5420000	6190000	3460000	3420000	1250000	3890000	866000	21500000	687000	3230000	35700000	544000	21800000	15800000	11700000	710000	262000	226000	303000	262000	188000	2090000	172000	198000	2150000	6830000	28400000	31600000	20500000	4480000	29300000	141000000	1080000	5640000	16900000	2110000	5220000	3350000	34000000	65300000	11900000	19800000	181000000	68600000	785000	4630000	1080000	50000000	6420000
1420000	5850000	5750000	3240000	2590000	1320000	3360000	1010000	19900000	446000	3260000	32800000	427000	20300000	17600000	9320000	441000	204000	125000	167000	169000	81300	1680000	61100	147000	1200000	5820000	17400000	22700000	13400000	4200000	22700000	106000000	957000	3970000	10900000	1490000	3250000	2160000	28200000	45100000	10500000	13600000	144000000	48100000	509000	4830000	948000	40800000	3170000
1330000	6050000	5390000	3020000	2880000	1880000	3450000	832000	19200000	605000	3020000	31500000	463000	20500000	13700000	8920000	630000	185000	112000	217000	194000	128000	1590000	65800	121000	1130000	6500000	17400000	27200000	15000000	4800000	24700000	124000000	1000000	4780000	13300000	1770000	3640000	2460000	34300000	43100000	12600000	16200000	167000000	52000000	721000	6220000	1330000	50000000	5030000
1200000	5800000	5420000	2790000	2480000	2260000	3200000	1090000	18700000	523000	2880000	31000000	465000	19900000	13300000	8760000	527000	187000	114000	185000	189000	105000	1450000	49400	121000	1060000	5980000	15600000	24500000	13300000	4480000	23000000	112000000	893000	4160000	12100000	1490000	3360000	2210000	30500000	39500000	11300000	14600000	153000000	49400000	572000	5530000	1080000	45900000	4380000
1340000	6120000	6230000	1830000	4030000	864000	3700000	466000	14600000	698000	1720000	30600000	680000	21700000	14300000	13000000	735000	184000	321000	248000	336000	208000	3630000	334000	191000	2030000	3540000	21600000	29700000	19300000	5910000	35800000	176000000	1350000	5990000	13800000	2110000	4360000	1710000	18600000	39100000	8670000	16600000	150000000	55400000	821000	2860000	937000	54700000	3910000
1460000	6030000	5790000	3340000	3690000	998000	4140000	417000	15500000	732000	2140000	30700000	545000	21700000	12200000	10700000	797000	254000	232000	244000	275000	216000	3090000	139000	161000	1820000	4870000	27200000	28600000	20800000	5360000	30000000	150000000	1280000	4490000	14700000	1650000	4410000	2350000	23900000	54700000	8800000	15900000	163000000	68000000	630000	3310000	831000	44600000	4610000
1150000	4860000	3970000	2720000	2760000	821000	3110000	230000	11000000	591000	1490000	30100000	537000	20000000	12500000	10300000	409000	232000	116000	197000	151000	102000	1870000	67000	103000	1260000	3230000	20000000	18600000	13300000	4520000	23000000	120000000	1050000	3860000	11700000	1420000	3650000	1970000	18700000	43900000	7570000	12600000	125000000	54200000	385000	2980000	790000	38200000	3730000
946000	3040000	3490000	2410000	2230000	1080000	2930000	278000	10300000	506000	1250000	27900000	466000	17900000	10400000	7920000	462000	181000	89300	199000	158000	85400	1710000	78300	96300	1000000	3450000	16400000	18800000	11700000	4510000	21200000	115000000	921000	3820000	11400000	1260000	3020000	1640000	18600000	35200000	7450000	11000000	122000000	45100000	319000	2930000	750000	37500000	3590000
1080000	3860000	5160000	3230000	2470000	2070000	3240000	393000	13200000	594000	1590000	30100000	553000	20200000	13000000	9110000	398000	207000	86800	215000	133000	83200	1990000	72600	113000	1300000	4130000	18300000	20100000	12100000	5110000	25100000	131000000	968000	4210000	12800000	1640000	3580000	2140000	23400000	43700000	9520000	12200000	156000000	48500000	464000	3740000	997000	45400000	4880000
917000	5160000	4960000	2650000	2510000	2270000	3490000	340000	12400000	584000	1410000	29000000	461000	18800000	12100000	8640000	315000	186000	90400	196000	122000	73800	1570000	64200	88300	1090000	3280000	15500000	17300000	10000000	4640000	24700000	125000000	1080000	4030000	12700000	1610000	3630000	2000000	21700000	39600000	8450000	12300000	142000000	49000000	424000	3800000	919000	42900000	3870000
1560000	6600000	4760000	2270000	3190000	1460000	3430000	606000	17200000	575000	2200000	32900000	457000	19100000	12700000	9530000	644000	207000	228000	291000	290000	174000	2850000	165000	189000	2100000	5730000	27600000	29900000	17700000	4730000	28000000	132000000	1010000	4420000	13300000	1630000	4010000	2340000	23600000	61500000	9290000	13800000	154000000	55700000	461000	3290000	748000	40800000	4870000
1390000	4610000	4830000	3140000	2700000	996000	4700000	548000	17200000	552000	2460000	34400000	537000	19500000	13400000	10100000	668000	184000	116000	210000	302000	136000	2730000	114000	154000	1590000	4940000	20200000	27800000	26600000	4530000	24000000	119000000	920000	3770000	12500000	1400000	3380000	1990000	21200000	39600000	8600000	14000000	143000000	50200000	534000	3240000	822000	37900000	4390000
1390000	4570000	5230000	2430000	2760000	768000	4050000	703000	19200000	586000	2540000	32100000	407000	18700000	12800000	8050000	829000	162000	173000	230000	355000	156000	3640000	200000	243000	1750000	7910000	20200000	35600000	15900000	4790000	21700000	123000000	1190000	4000000	13400000	1350000	3320000	1850000	24900000	34000000	9410000	12500000	151000000	41100000	528000	4120000	895000	40400000	4000000
1510000	5180000	6840000	3170000	3450000	2470000	3770000	492000	16000000	737000	2380000	32600000	485000	18600000	13900000	9970000	767000	190000	192000	278000	275000	113000	3430000	227000	234000	2090000	6480000	22400000	32000000	14000000	5070000	24900000	137000000	1200000	4460000	14300000	2120000	4780000	2430000	28300000	46900000	10900000	15200000	179000000	50800000	657000	4930000	1130000	49900000	3530000
1010000	4010000	4010000	2450000	3010000	3950000	5440000	766000	17200000	396000	2390000	31200000	424000	21300000	17100000	12900000	536000	245000	197000	346000	384000	216000	3750000	415000	150000	1590000	3040000	17800000	30200000	16500000	5710000	36000000	205000000	1510000	6190000	17000000	1700000	5230000	1410000	17900000	42300000	7810000	17900000	192000000	60400000	845000	2630000	778000	58800000	4390000
994000	4230000	4510000	1480000	2770000	1050000	3770000	236000	11900000	249000	900000	24700000	340000	17200000	12200000	11500000	720000	133000	232000	219000	545000	102000	5920000	1470000	150000	1180000	1490000	10200000	32200000	9560000	5510000	23400000	182000000	1460000	5840000	20400000	1480000	2990000	831000	8770000	20900000	6580000	14600000	188000000	34000000	1060000	3160000	1080000	64000000	3090000
1250000	3840000	5450000	2220000	4010000	1250000	4090000	427000	17200000	317000	1540000	27000000	341000	21600000	13200000	12600000	759000	114000	295000	199000	451000	119000	4650000	1190000	107000	1060000	1590000	8980000	28700000	9440000	5050000	26400000	188000000	1360000	6270000	21000000	1740000	3530000	863000	10400000	27500000	7340000	13200000	205000000	37300000	870000	2650000	884000	68200000	3700000
793000	3630000	3300000	1330000	1910000	2000000	2390000	347000	9570000	293000	1080000	25900000	399000	17600000	10000000	6660000	277000	75100	186000	165000	269000	99600	2910000	374000	67100	598000	1020000	6190000	13100000	5340000	4630000	22600000	147000000	1170000	5120000	12300000	1180000	1850000	602000	7000000	14300000	5760000	9410000	104000000	23100000	619000	1810000	678000	43800000	3240000
799000	3260000	2620000	1370000	2630000	1250000	3500000	217000	9260000	324000	823000	25500000	285000	18300000	10700000	10900000	618000	82800	260000	166000	416000	114000	4300000	862000	124000	950000	1450000	9520000	28400000	8320000	4550000	27900000	161000000	1130000	5560000	14900000	1130000	2250000	572000	7480000	14900000	5310000	9400000	137000000	24100000	609000	2190000	712000	53400000	3100000
1520000	4790000	5820000	2330000	3060000	1370000	4120000	877000	19700000	530000	2400000	30900000	196000	19900000	14600000	10900000	692000	171000	155000	175000	205000	77700	2510000	198000	222000	2130000	7010000	20100000	29900000	14200000	4320000	25900000	122000000	736000	3930000	12600000	1790000	4310000	1690000	25800000	40600000	7530000	11300000	152000000	44000000	403000	4320000	718000	39000000	4720000
1290000	5920000	6010000	2600000	2700000	1300000	3380000	645000	16300000	581000	2460000	29900000	314000	17700000	13700000	9680000	784000	136000	119000	136000	233000	96800	2290000	175000	230000	1810000	6460000	20400000	28400000	13100000	4450000	23500000	107000000	742000	3620000	10100000	1830000	3750000	1940000	24900000	36800000	8810000	12500000	137000000	41500000	471000	4270000	905000	38200000	4270000
1300000	6470000	6270000	2950000	2910000	2370000	3620000	874000	19200000	618000	2860000	31700000	331000	20000000	16300000	11700000	620000	199000	93000	151000	185000	84600	2080000	177000	228000	1940000	6590000	21600000	26600000	14700000	4630000	28300000	127000000	798000	4010000	12000000	2150000	4940000	2680000	31100000	50900000	10300000	13100000	164000000	52300000	510000	4610000	961000	42300000	4620000
1630000	6680000	5970000	2140000	4420000	1340000	4450000	489000	17500000	445000	1820000	27700000	362000	20100000	17400000	15600000	1060000	147000	296000	202000	280000	109000	3450000	519000	232000	2030000	4370000	17800000	41100000	15400000	4920000	36800000	164000000	1190000	5950000	14000000	2120000	4490000	1370000	21100000	34300000	8890000	13800000	194000000	44500000	832000	3640000	1100000	63500000	5360000
1600000	6590000	5560000	2940000	3220000	1430000	4330000	730000	17200000	521000	2600000	29800000	375000	20300000	16700000	12100000	833000	143000	203000	291000	304000	98900	3190000	267000	304000	2140000	7200000	19700000	35800000	13900000	5380000	31300000	137000000	1150000	4800000	13800000	1910000	4410000	2040000	28200000	39800000	10800000	14300000	176000000	42900000	620000	4830000	1040000	49600000	4970000
1520000	6500000	5510000	2670000	2930000	1360000	4700000	829000	19100000	627000	2740000	31300000	489000	19800000	14700000	10600000	864000	150000	133000	235000	289000	131000	2930000	182000	241000	1820000	7190000	19800000	34300000	15000000	6040000	28700000	127000000	1130000	4220000	13400000	1740000	3720000	2470000	26600000	38700000	11400000	15700000	158000000	43800000	669000	4370000	997000	45000000	4300000
1060000	7710000	3740000	2830000	3650000	1310000	3310000	436000	14000000	604000	2090000	29300000	452000	17400000	14800000	9570000	456000	178000	58400	171000	168000	60100	1540000	108000	162000	1220000	4930000	15500000	21100000	9100000	5430000	26300000	105000000	957000	3680000	10300000	1880000	3850000	2490000	25200000	36500000	11200000	15200000	135000000	42000000	537000	4500000	1060000	42600000	4440000
[truncated: 474 more columns]

## Sheet: lipid_info
Lipid			Family
N4875	18_([M-H]-)_FA C16:0_C16H32O2	0,0196	FA	0,9673724	0,97958169	0,8666188	TRUE	mol
N1403	18_([M-H]-)_FA C16:0_C16H32O2	-0,764	FA	10278259	0,92637692	0,9267682	TRUE	mol
N217	18_([M-H]-)_FA C16:0_C16H32O2	-5074	FA	10477165	0,68812275	0,9703376	TRUE	mol
N3596	34_([M-H]-)_FA C18:2_C18H32O2	-2489	FA	0,8272567	0,7091736	0,7586491	TRUE	mol
N2659	26_([M-H]-)_FA C18:0_C18H36O2	-2807	FA	10960253	0,84982873	10241835	TRUE	mol
N112	32_([M-H]-)_FA C18:1 Dicarboxylic_C18H32O4	-4065	FA	0,7711061	122135583	0,6581019	TRUE	mol
P2465	170_([M+H]+)_Cer (d18:1/C24:1)_C42H81O3N	0,569	Cer	0,9519719	0,17843312	0,9342001	TRUE	mol
N2544	804_([M-H]-)_Su (d18:0/C15:0)_C39H77O11NS	-3,77	Su	10435815	0,48669263	0,9682393	TRUE	mol
N4280	808_([M-H]-)_Su (d18:0/C17:0)_C41H81O11NS	-5,02	Su	11056751	0,13579579	10805488	TRUE	mol
N5164	838_([M-H]-)_Su (d18:1/C16:1)_C40H75O11NS	-3527	Su	0,9943054	0,20404778	0,9856438	TRUE	mol
N4598	842_([M-H]-)_Su (d18:1/C17:1)_C41H77O11NS	-4921	Su	10460867	0,26012571	10228538	TRUE	mol
N1373	840_([M-H]-)_Su (d18:1/C17:0)_C41H79O11NS	-3456	Su	1081903	0,16696996	10568514	TRUE	mol
N2666	844_([M-H]-)_Su (d18:1/C18:0)_C42H81O11NS	-5,07	Su	12518231	0,24189797	12490207	TRUE	mol
N2130	848_([M-H]-)_Su (d18:1/C19:0)_C43H83O11NS	-4435	Su	10746513	0,1793385	10528515	TRUE	mol
N2971	890_([M-H]-)_Su (d18:2/C19:1)_C43H79O11NS	-3722	Su	10385175	0,2685067	0,9995761	TRUE	mol
N4119	894_([M-H]-)_Su (d18:2/C21:1)_C45H83O11NS	-3954	Su	1075319	0,14499932	10584896	TRUE	mol
N211	7056_([M-2H]2-)_GD3 (d18:1/22:0)_C74H133N3O29	-1945	DiSGL	0,9818198	0,16366557	0,9718985	TRUE	mol
N1808	7001_([M-H]-)_GM4 (d18:1/16:0)_C51H94N2O16	0,72	MonoSGL	0,8828101	0,22669848	0,8928038	TRUE	mol
N1437	7014_([M-H]-)_GM3 (d18:1/16:0)_C57H104N2O21	-2832	MonoSGL	0,934247	0,2387915	0,9305109	TRUE	mol
N2002	7018_([M-H]-)_GM3 (d18:1/18:0)_C59H108N2O21	-2172	MonoSGL	0,9897046	0,31571901	0,9510893	TRUE	mol
N976	7045_([M-H]-)_GM2 (d18:1/24:1)_C73H131N3O26	-0,982	MonoSGL	10335534	0,47950292	0,9784147	TRUE	mol
N2440	7046_([M-H]-)_GM2 (d18:1/24:0)_C73H133N3O26	-2105	MonoSGL	10260242	0,26689162	10455102	TRUE	mol
N4967	7074_([M-H]-)_GalNAcbeta1-4(NeuGcalpha2-3)Galbeta1-4Glcbeta-Cer(d18:1/16:0)_C65H117N3O27	-1731	MonoSGL	10551074	0,05113637	10504941	TRUE	mol
N2693	7076_([M-H]-)_GalNAcbeta1-4(NeuGcalpha2-3)Galbeta1-4Glcbeta-Cer(d18:1/18:0)_C67H121N3O27	-1339	MonoSGL	0,9962591	0,21209349	10048062	TRUE	mol
N3186	7077_([M-H]-)_GalNAcbeta1-4(NeuGcalpha2-3)Galbeta1-4Glcbeta-Cer(d18:1/20:1)_C69H123N3O27	-2051	MonoSGL	0,988781	0,15809355	0,9961364	TRUE	mol
N4649	7078_([M-H]-)_GalNAcbeta1-4(NeuGcalpha2-3)Galbeta1-4Glcbeta-Cer(d18:1/20:0)_C69H125N3O27	-1032	MonoSGL	10388231	0,06199144	10368438	TRUE	mol
N4305	7079_([M-H]-)_GalNAcbeta1-4(NeuGcalpha2-3)Galbeta1-4Glcbeta-Cer(d18:1/22:1)_C71H127N3O27	-0,222	MonoSGL	10318867	0,06231921	1033919	TRUE	mol
N4757	7080_([M-H]-)_GalNAcbeta1-4(NeuGcalpha2-3)Galbeta1-4Glcbeta-Cer(d18:1/22:0)_C71H129N3O27	-0,532	MonoSGL	10434539	0,04771682	10378915	TRUE	mol
N3842	7081_([M-H]-)_GalNAcbeta1-4(NeuAcalpha2-3)Galbeta1-4Glcbeta-Cer(d18:1/24:1)_C73H131N3O27	-0,623	MonoSGL	10426299	0,030262	10380442	TRUE	mol
N5236	7082_([M-H]-)_GalNAcbeta1-4(NeuGcalpha2-3)Galbeta1-4Glcbeta-Cer(d18:1/24:0)_C73H133N3O27	-1937	MonoSGL	10192721	0,05099023	10215893	TRUE	mol
P3614	716_([M+H]+)_SM (d18:1/C15:0)_C38H77N2O6P	1379	SM	10825575	0,19313592	10387538	TRUE	mol
P3923	719_([M+H]+)_SM (d18:1/C16:1)_C39H77N2O6P	1356	SM	10070623	0,18245811	0,9851707	TRUE	mol
P3936	718_([M+H]+)_SM (d18:1/C16:0)_C39H79N2O6P	1423	SM	10393834	0,17567614	10164624	TRUE	mol
P2042	720_([M+H]+)_SM (d18:1/C17:0)_C40H81N2O6P	2022	SM	10802683	0,33555558	10303056	TRUE	mol
P3846	723_([M+H]+)_SM (d18:1/C18:1)_C41H81N2O6P	1989	SM	0,9696046	0,23910644	0,9578583	TRUE	mol
P3876	722_([M+H]+)_SM (d18:1/C18:0)_C41H83N2O6P	2325	SM	10427527	0,19402774	10151205	TRUE	mol
P3632	727_([M+H]+)_SM (d18:1/C20:1)_C43H85N2O6P	2311	SM	0,9582517	0,26037446	0,9368746	TRUE	mol
P3730	726_([M+H]+)_SM (d18:1/C20:0)_C43H87N2O6P	1318	SM	10619724	0,16198825	10320442	TRUE	mol
P3174	728_([M+H]+)_SM (d18:1/C21:0)_C44H89N2O6P	0,971	SM	110448	0,18884298	1076962	TRUE	mol
P3810	731_([M+H]+)_SM (d18:1/C22:1)_C45H89N2O6P	0,701	SM	0,9998617	0,13704214	0,9838866	TRUE	mol
P3164	730_([M+H]+)_SM (d18:1/C22:0)_C45H91N2O6P	0,382	SM	10344906	0,13235858	10177074	TRUE	mol
P3715	733_([M+H]+)_SM (d18:1/C23:1)_C46H91N2O6P	0,501	SM	0,9930492	0,12722161	0,9797958	TRUE	mol
P3479	732_([M+H]+)_SM (d18:1/C23:0)_C46H93N2O6P	0,687	SM	10306995	0,13361809	10109818	TRUE	mol
P3487	735_([M+H]+)_SM (d18:1/C24:1)_C47H93N2O6P	0,923	SM	10316046	0,13104692	10164522	TRUE	mol
P3783	734_([M+H]+)_SM (d18:1/C24:0)_C47H95N2O6P	1,35	SM	10205922	0,12206038	10051452	TRUE	mol
P2034	737_([M+H]+)_SM (d18:1/C25:1)_C48H95N2O6P	1209	SM	0,7579372	0,2542452	0,7314113	TRUE	mol
P3462	748_([M+H]+)_SM (d18:2/C22:1)_C45H87N2O6P	1405	SM	0,8148458	0,20815075	0,8079676	TRUE	mol
P3233	749_([M+H]+)_SM (d18:2/C23:1)_C46H89N2O6P	1443	SM	0,7950517	0,24283183	0,7733877	TRUE	mol
P3937	750_([M+H]+)_SM (d18:2/C24:1)_C47H91N2O6P	0,371	SM	10114827	0,12574001	10000517	TRUE	mol
P3325	2106_([M+H]+)_LPC 13:0_C21H44NO7P	1248	LPC	0,9352996	0,44045507	0,8867041	TRUE // FALSE	mol
P3910	2111_([M+H]+)_LPC 14:0_C22H46NO7P	-0,177	LPC	10824671	0,96372701	0,9728928	TRUE // FALSE	mol
P3738	2118_([M+H]+)_LPC 15:2_C23H44NO7P	1185	LPC	10006692	0,49746373	0,940842	TRUE // FALSE	mol
P3861	2116_([M+H]+)_LPC 15:0_C23H48NO7P	0,761	LPC	0,9748292	0,47709135	0,9190375	TRUE // FALSE	mol
P3916	2122_([M+H]+)_LPC 16:1_C24H48NO7P	0,338	LPC	10436587	0,4197195	0,9909953	TRUE	mol
P2593	2121_([M+H]+)_LPC 16:0_C24H50NO7P	0,639	LPC	10631421	0,37253284	10155364	TRUE // FALSE	mol
P3779	2131_([M+H]+)_LPC 17:4_C25H44NO7P	1129	LPC	10337825	0,37097657	0,9833514	TRUE // FALSE	mol
P2871	2128_([M+H]+)_LPC 17:1_C25H50NO7P	0,427	LPC	10743554	0,55685129	0,9994138	TRUE // FALSE	mol
P3435	2127_([M+H]+)_LPC 17:0_C25H52NO7P	-0,261	LPC	10122736	0,37250774	0,9622068	TRUE // FALSE	mol
P3938	2137_([M+H]+)_LPC 18:3_C26H48NO7P	-0,0637	LPC	10147863	0,3373974	0,9656414	TRUE	mol
P3574	2136_([M+H]+)_LPC 18:2_C26H50NO7P	0,801	LPC	10599225	0,33926768	10170729	TRUE	mol
P3902	2135_([M+H]+)_LPC 18:1_C26H52NO7P	0,894	LPC	10363184	0,36934325	0,9930558	TRUE	mol
P3585	2135_([M+H]+)_LPC 18:1_C26H52NO7P	0,32	LPC	10582664	0,31785499	10199691	TRUE	mol
P3889	2134_([M+H]+)_LPC 18:0_C26H54NO7P	0,414	LPC	10619004	0,32181577	10198915	TRUE // FALSE	mol
P3930	2139_([M+H]+)_LPC 19:0_C27H56NO7P	-0,0613	LPC	10307358	0,34732027	0,9859805	TRUE // FALSE	mol
P2807	2148_([M+H]+)_LPC 20:4_C28H50NO7P	1133	LPC	10483413	0,30209417	10088131	TRUE	mol
P3841	2147_([M+H]+)_LPC 20:3_C28H52NO7P	0,672	LPC	10791164	0,37094884	10135504	TRUE	mol
P3871	2146_([M+H]+)_LPC 20:2_C28H54NO7P	0,213	LPC	11129661	0,35879367	10278063	TRUE	mol
P3818	2145_([M+H]+)_LPC 20:1_C28H56NO7P	0,667	LPC	11659461	0,45745747	10805942	TRUE	mol
P3805	2144_([M+H]+)_LPC 20:0_C28H58NO7P	0,212	LPC	1054922	0,31938774	0,9981106	TRUE	mol
P3837	2162_([M+H]+)_LPC 22:6_C30H50NO7P	1262	LPC	1032449	0,26348532	0,9999916	TRUE	mol
P1392	2161_([M+H]+)_LPC 22:5_C30H52NO7P	1,52	LPC	1142785	0,97702937	10016049	TRUE	mol
P3891	2161_([M+H]+)_LPC 22:5_C30H52NO7P	0,643	LPC	10062954	0,25680495	0,9712553	TRUE	mol
P3800	2160_([M+H]+)_LPC 22:4_C30H54NO7P	0,729	LPC	10754513	0,30233349	10303001	TRUE	mol
P3768	2156_([M+H]+)_LPC 22:0_C30H62NO7P	0,546	LPC	11947005	0,31415675	11384243	TRUE	mol
P3577	2168_([M+H]+)_LPC 24:0_C32H66NO7P	0,357	LPC	11591891	0,46743612	10950312	TRUE	mol
P2955	2178_([M+H]+)_LPC p16:1_C24H48NO6P	1,99	LPC	11474589	0,57079502	11052447	TRUE	mol
P3139	2179_([M+H]+)_LPC p18:0_C26H54NO6P	0,201	LPC	10478214	0,70900762	0,9479122	TRUE	mol
P3813	2126_([M+H]+)_LPC 16e:0_C24H52NO6P	0,108	LPC	0,9700926	0,40434179	0,9217785	TRUE	mol
N4538	2309_([M-H]-)_LPE 16:1_C21H42NO7P	-3405	LPE	0,8279275	0,85885802	0,75554	TRUE	mol
N3708	2308_([M-H]-)_LPE 16:0_C21H44NO7P	-3279	LPE	0,9964165	0,42873413	0,9381262	TRUE	mol
N3990	2308_([M-H]-)_LPE 16:0_C21H44NO7P	-3721	LPE	0,8512093	11751694	0,7507763	TRUE	mol
N4604	2313_([M-H]-)_LPE 17:0_C22H46NO7P	-2644	LPE	0,8239459	0,55063944	0,7828659	TRUE	mol
N3821	2313_([M-H]-)_LPE 17:0_C22H46NO7P	-3502	LPE	0,7622063	111216526	0,6777484	TRUE	mol
N4364	2321_([M-H]-)_LPE 18:3_C23H42NO7P	-3232	LPE	0,8765415	0,68293331	0,8362605	TRUE	mol
N4724	2320_([M-H]-)_LPE 18:2_C23H44NO7P	-2484	LPE	10112004	0,42641496	0,9607658	TRUE	mol
N4639	2319_([M-H]-)_LPE 18:1_C23H46NO7P	-2996	LPE	0,9630291	0,52908005	0,9241018	TRUE	mol
N4712	2319_([M-H]-)_LPE 18:1_C23H46NO7P	-3623	LPE	0,9869679	0,46168831	0,9276628	TRUE	mol
N3989	2318_([M-H]-)_LPE 18:0_C23H48NO7P	-2047	LPE	10367106	0,38904498	0,9889513	TRUE	mol
N4972	2318_([M-H]-)_LPE 18:0_C23H48NO7P	-2879	LPE	10273072	0,45175369	0,9715789	TRUE	mol
N4806	2323_([M-H]-)_LPE 19:0_C24H50NO7P	-3708	LPE	0,9191933	0,52990591	0,8836015	TRUE	mol
N4758	2333_([M-H]-)_LPE 20:5_C25H42NO7P	-3679	LPE	0,9038555	0,54512914	0,873285	TRUE	mol
N4540	2332_([M-H]-)_LPE 20:4_C25H44NO7P	-3164	LPE	10295184	0,38244503	0,9826832	TRUE	mol
N4132	2331_([M-H]-)_LPE 20:3_C25H46NO7P	-3649	LPE	0,9210221	0,54034485	0,8843768	TRUE	mol
N3871	2331_([M-H]-)_LPE 20:3_C25H46NO7P	-4247	LPE	0,9326265	0,40460126	0,8932581	TRUE	mol
N4482	2330_([M-H]-)_LPE 20:2_C25H48NO7P	-2346	LPE	10280701	0,41376169	0,9800063	TRUE	mol
N3778	2330_([M-H]-)_LPE 20:2_C25H48NO7P	-3536	LPE	0,7709956	0,45720362	0,7266804	TRUE	mol
N4433	2329_([M-H]-)_LPE 20:1_C25H50NO7P	-3028	LPE	0,9937096	0,38154536	0,9512499	TRUE	mol
N4572	2329_([M-H]-)_LPE 20:1_C25H50NO7P	-3818	LPE	0,8625615	0,51960646	0,8116628	TRUE	mol
N5242	2328_([M-H]-)_LPE 20:0_C25H52NO7P	-1737	LPE	10223891	0,32477275	0,9818375	TRUE	mol
N4800	2335_([M-H]-)_LPE 21:0_C26H54NO7P	-3701	LPE	0,9927403	0,62362148	0,8870889	TRUE	mol
N4461	2344_([M-H]-)_LPE 22:4_C27H48NO7P	-1861	LPE	10043883	0,31727099	0,9672135	TRUE	mol
N4632	2344_([M-H]-)_LPE 22:4_C27H48NO7P	-3564	LPE	0,874321	0,57924666	0,8006787	TRUE	mol
N5223	2343_([M-H]-)_LPE 22:3_C27H50NO7P	-2702	LPE	0,9612988	0,43381471	0,9297587	TRUE	mol
N4079	2342_([M-H]-)_LPE 22:2_C27H52NO7P	-2974	LPE	0,8875745	0,55038767	0,8327045	TRUE	mol
N4240	2341_([M-H]-)_LPE 22:1_C27H54NO7P	-3617	LPE	0,9705709	0,52792086	0,9090976	TRUE	mol
N4993	2340_([M-H]-)_LPE 22:0_C27H56NO7P	-3697	LPE	0,9473331	0,42115983	0,8898695	TRUE	mol
N4693	2372_([M-H]-)_LPE p16:0 or o16:1_C21H44NO6P	-3434	LPE	0,8817761	0,58802264	0,8384072	TRUE	mol
N4798	2507_([M-H]-)_LPG 16:1_C22H43O9P	-3017	LPG	0,8669815	0,5892738	0,8244698	TRUE	mol
N4885	2513_([M-H]-)_LPG 18:2_C24H45O9P	-2567	LPG	0,9343104	0,53954826	0,8948154	TRUE	mol
N4515	2512_([M-H]-)_LPG 18:1_C24H47O9P	-1,28	LPG	0,8630472	0,75106791	0,7995136	TRUE	mol
N1297	2734_([M-H]-)_LPI e18:0_C27H55O11P	-4138	LPI	10369828	0,35882553	0,9976812	TRUE	mol
N4823	2713_([M-H]-)_LPI a18:2_C27H49O12P	-3287	LPI	0,9509175	0,42360035	0,9234109	TRUE	mol
N5003	2711_([M-H]-)_LPI a18:0_C27H53O12P	-3599	LPI	0,9639705	0,40937773	0,9368688	TRUE	mol
N5210	2722_([M-H]-)_LPI a20:4_C29H49O12P	-2999	LPI	10224588	0,30052861	0,9845961	TRUE	mol
N2531	2750_([M-H]-)_LPI p20:5 or o20:6_C29H47O11P	-5525	LPI	0,9212754	0,5596586	0,8692028	TRUE	mol
N4270	2925_([M-H]-)_LPS a22:0_C28H56NO9P	-2848	LPS	0,9564021	0,39070176	0,9214542	TRUE	mol
N4203	2946_([M-H]-)_LPS p20:2 or o20:3_C26H48NO8P	-0,503	LPS	0,874134	0,3984349	0,8185576	TRUE	mol
N5200	2946_([M-H]-)_LPS p20:2 or o20:3_C26H48NO8P	-1443	LPS	10366998	123461321	0,798737	TRUE	mol
P3943	3426_([M+H]+)_PC 30a:0_C38H76NO8P	1531	PC	11215947	0,20350657	10848251	TRUE	mol
P3622	3438_([M+H]+)_PC 31a:2_C39H74NO8P	1,58	PC	11077205	0,20042961	10826925	TRUE // FALSE	mol
P2928	3436_([M+H]+)_PC 31a:0_C39H78NO8P	1293	PC	11061024	0,24673733	10670945	TRUE // FALSE	mol
P3912	3451_([M+H]+)_PC 32a:2_C40H76NO8P	1.0700 // 4.3110	PC	1.0741496 // 0.9141698	0.19547572 // 0.16636232	1.0326652 // 0.8788640	TRUE // FALSE	mol
P3790	3449_([M+H]+)_PC 32a:0_C40H80NO8P	1881	PC	10360186	0,17126479	10134855	TRUE	mol
P3899	3465_([M+H]+)_PC 33a:4_C41H74NO8P	1529	PC	1028701	0,19694086	10065139	TRUE // FALSE	mol
P2524	3464_([M+H]+)_PC 33a:3_C41H76NO8P	2.8040 // -0.4350	PC	0.9834129 // 1.0338443	0.28626562 // 0.30094591	0.9371284 // 0.9851863	TRUE // FALSE	mol
P3291	3463_([M+H]+)_PC 33a:2_C41H78NO8P	1789	PC	10713673	0,19102345	10380426	TRUE // FALSE	mol
P3921	3463_([M+H]+)_PC 33a:2_C41H78NO8P	1.1170 // 4.2970	PC	1.0309245 // 0.8805814	0.17160849 // 0.14658225	1.0064053 // 0.8596379	TRUE // FALSE	mol
P3307	3462_([M+H]+)_PC 33a:1_C41H80NO8P	1717	PC	10706666	0,15779269	105069	TRUE // FALSE	mol
P3316	3461_([M+H]+)_PC 33a:0_C41H82NO8P	1646	PC	10990291	0,16618084	10736496	TRUE	mol
P3860	3481_([M+H]+)_PC 34a:4_C42H76NO8P	1301	PC	10155627	0,18122526	10190486	TRUE	mol
P3942	3480_([M+H]+)_PC 34a:3_C42H78NO8P	1232	PC	10379145	0,15710653	10184975	TRUE	mol
P3128	3479_([M+H]+)_PC 34a:2_C42H80NO8P	0.8990 // 4.0190	PC	1.0346958 // 0.8868821	0.15900746 // 0.13629211	1.0103812 // 0.8660410	TRUE // FALSE	mol
P1451	3478_([M+H]+)_PC 34a:1_C42H82NO8P	0.9620 // 4.0740	PC	1.0189632 // 0.8733971	0.13803034 // 0.11831171	1.0220528 // 0.8760453	TRUE	mol
P3754	3477_([M+H]+)_PC 34a:0_C42H84NO8P	1.1570 // 4.2600	PC	1.0352944 // 0.8873952	0.15955927 // 0.13676509	1.0138226 // 0.8689908	TRUE	mol
P3853	3499_([M+H]+)_PC 35a:6_C43H74NO8P	2.0040 // -1.1420	PC	0.9864596 // 1.0345796	0.16164822 // 0.16953350	0.9646410 // 1.0116966	TRUE // FALSE	mol
P698	3498_([M+H]+)_PC 35a:5_C43H76NO8P	1.9330 // -1.2040	PC	0.8744586 // 0.9171151	0.23805280 // 0.24966513	0.8363333 // 0.8771301	TRUE // FALSE	mol
P3915	3497_([M+H]+)_PC 35a:4_C43H78NO8P	0.8220 // -2.3070	PC	1.0222772 // 1.0721444	0.14269134 // 0.14965190	1.0053931 // 1.0544367	TRUE // FALSE	mol
P3332	3496_([M+H]+)_PC 35a:3_C43H80NO8P	2832	PC	0,9699636	0,22971561	0,9290691	TRUE // FALSE	mol
P3872	3495_([M+H]+)_PC 35a:2_C43H82NO8P	1854	PC	10341117	0,14787526	10144674	TRUE // FALSE	mol
P3563	3494_([M+H]+)_PC 35a:1_C43H84NO8P	1.1390 // 4.1940	PC	1.0415211 // 0.8957081	0.14757501 // 0.12691451	1.0394304 // 0.8939102	TRUE	mol
P3138	3516_([M+H]+)_PC 36a:5_C44H78NO8P	1.0660 // -2.0150	PC	1.0924257 // 1.1444459	1.10533615 // 1.15797121	1.0104419 // 1.0585582	TRUE // FALSE	mol
P2997	3515_([M+H]+)_PC 36a:4_C44H80NO8P	1255	PC	10360088	0,14371831	1017682	TRUE	mol
P3302	3514_([M+H]+)_PC 36a:3_C44H82NO8P	2208	PC	0,9114472	0,17123853	0,8868983	TRUE	mol
P3605	3513_([M+H]+)_PC 36a:2_C44H84NO8P	0.7400 // 3.7490	PC	1.0352820 // 0.8931844	0.14185861 // 0.12238782	1.0162425 // 0.8767583	TRUE // FALSE	mol
P3835	3512_([M+H]+)_PC 36a:1_C44H86NO8P	0.8010 // 3.8030	PC	1.0403026 // 0.8975160	0.14803343 // 0.12771512	1.0224480 // 0.8821120	TRUE	mol
P2945	3536_([M+H]+)_PC 37a:7_C45H76NO8P	0.9890 // -2.0530	PC	1.1727203 // 1.2272654	0.22295855 // 0.23332871	1.1548842 // 1.2085997	TRUE // FALSE	mol
P3606	3535_([M+H]+)_PC 37a:6_C45H78NO8P	1.5540 // -1.4800	PC	1.0203869 // 1.0678467	0.15819027 // 0.16554796	1.0073049 // 1.0541563	TRUE // FALSE	mol
P3267	3535_([M+H]+)_PC 37a:6_C45H78NO8P	1.1760 // -1.8590	PC	0.9717494 // 1.0169470	0.13468237 // 0.14094667	0.9526047 // 0.9969119	TRUE // FALSE	mol
P3621	3533_([M+H]+)_PC 37a:4_C45H82NO8P	1923	PC	10359216	0,15019303	10143664	TRUE // FALSE	mol
P1586	3532_([M+H]+)_PC 37a:3_C45H84NO8P	1856	PC	0,938774	0,16734464	0,967113	TRUE // FALSE	mol
P3878	3531_([M+H]+)_PC 37a:2_C45H86NO8P	0.9140 // 3.8710	PC	1.0331359 // 0.8940599	0.13355560 // 0.11557696	1.0133645 // 0.8769500	TRUE // FALSE	mol
P3831	3529_([M+H]+)_PC 37a:1_C45H88NO8P	0.1020 // 3.0510	PC	1.1531789 // 0.9979433	0.18818902 // 0.16285588	1.1076448 // 0.9585388	TRUE	mol
P3926	3555_([M+H]+)_PC 38a:7_C46H78NO8P	1283	PC	10119863	0,13567981	0,9948512	TRUE	mol
P3341	3554_([M+H]+)_PC 38a:6_C46H80NO8P	1589	PC	10344063	0,13327342	10173156	TRUE	mol
P1298	3553_([M+H]+)_PC 38a:5_C46H82NO8P	2.0180 // -0.9560	PC	0.9949928 // 1.0402198	0.17472742 // 0.18266957	1.0338516 // 1.0808448	TRUE // FALSE	mol
P3250	3552_([M+H]+)_PC 38a:4_C46H84NO8P	1088	PC	10367973	0,13080245	10198969	TRUE	mol
P758	3551_([M+H]+)_PC 38a:3_C46H86NO8P	1.2700 // -1.6900	PC	0.8742033 // 0.9139398	0.25752727 // 0.26923306	0.7514103 // 0.7855653	TRUE // FALSE	mol
P3791	3550_([M+H]+)_PC 38a:2_C46H88NO8P	0.3460 // 3.2520	PC	1.0075973 // 0.8745185	0.12260146 // 0.10640881	1.0097327 // 0.8763718	TRUE	mol
P3183	3549_([M+H]+)_PC 38a:1_C46H90NO8P	0.8960 // 3.7950	PC	1.0963249 // 0.9515273	0.16765177 // 0.14550909	1.0615020 // 0.9213037	TRUE	mol
P1873	3575_([M+H]+)_PC 39a:7_C47H80NO8P	1.4440 // -1.4940	PC	0.8918700 // 0.9315087	0.21162052 // 0.22102587	0.8798558 // 0.9189605	TRUE // FALSE	mol
P3843	3574_([M+H]+)_PC 39a:6_C47H82NO8P	3.2070 // 0.2770	PC	1.0309089 // 1.0767271	0.12653196 // 0.13215560	1.0127148 // 1.0577244	TRUE // FALSE	mol
P1908	3573_([M+H]+)_PC 39a:5_C47H84NO8P	1.0720 // -1.8510	PC	0.7230880 // 0.7552252	0.20240212 // 0.21139777	0.7318747 // 0.7644024	TRUE // FALSE	mol
P3896	3572_([M+H]+)_PC 39a:4_C47H86NO8P	1,13	PC	10179455	0,1271471	10040989	TRUE	mol
P594	3571_([M+H]+)_PC 39a:3_C47H88NO8P	0,704	PC	0,9489268	0,32379071	10579326	TRUE	mol
P2143	3596_([M+H]+)_PC 40a:9_C48H78NO8P	0,883	PC	0,9824283	0,80523298	0,8726621	TRUE	mol
P3868	3595_([M+H]+)_PC 40a:8_C48H80NO8P	1423	PC	10260529	0,12039018	10101431	TRUE	mol
P3875	3594_([M+H]+)_PC 40a:7_C48H82NO8P	1,96	PC	10292719	0,12786103	10151837	TRUE	mol
P3671	3593_([M+H]+)_PC 40a:6_C48H84NO8P	1.5360 // -1.3460	PC	1.0246195 // 1.0691681	0.11124264 // 0.11607927	1.0167813 // 1.0609892	TRUE // FALSE	mol
P3552	3592_([M+H]+)_PC 40a:5_C48H86NO8P	1114	PC	1277934	0,6019955	1029027	TRUE	mol
P3177	3591_([M+H]+)_PC 40a:4_C48H88NO8P	0,0978	PC	0,9998571	0,56557102	0,9759274	TRUE	mol
P1841	3590_([M+H]+)_PC 40a:3_C48H90NO8P	0,633	PC	10526657	0,22466998	1022248	TRUE	mol
P2944	3589_([M+H]+)_PC 40a:2_C48H92NO8P	0.6910 // 3.5000	PC	1.1915339 // 1.0398841	0.24403264 // 0.21297394	1.1441957 // 0.9985708	TRUE	mol
P1529	3587_([M+H]+)_PC 40a:1_C48H94NO8P	1.1030 // 3.9060	PC	1.1024670 // 0.9621530	0.64223592 // 0.56049680	1.0225287 // 0.8923887	TRUE	mol
P2174	3615_([M+H]+)_PC 41a:7_C49H84NO8P	1042	PC	0,9070979	0,19336323	0,8942518	TRUE	mol
P3415	3614_([M+H]+)_PC 41a:6_C49H86NO8P	0,98	PC	10167228	0,12551465	10061962	TRUE	mol
P3865	3622_([M+H]+)_PC 42a:10_C50H80NO8P	1617	PC	10062137	0,11729383	0,9909011	TRUE	mol
P2197	3631_([M+H]+)_PC 42a:9_C50H82NO8P	-0,663	PC	0,9518093	114478717	0,8460734	TRUE	mol
P3712	3630_([M+H]+)_PC 42a:8_C50H84NO8P	1,61	PC	0,9961337	0,12113636	0,9862274	TRUE	mol
P3719	3629_([M+H]+)_PC 42a:7_C50H86NO8P	1315	PC	0,9742467	0,12408165	0,9635546	TRUE	mol
P1608	3628_([M+H]+)_PC 42a:6_C50H88NO8P	0,443	PC	10127492	0,23574747	0,9930027	TRUE	mol
P2988	3627_([M+H]+)_PC 42a:5_C50H90NO8P	-0,0786	PC	10178375	0,15716779	0,9995359	TRUE	mol
P2486	3626_([M+H]+)_PC 42a:4_C50H92NO8P	1248	PC	0,9611038	0,16324975	0,9501146	TRUE	mol
P2682	3625_([M+H]+)_PC 42a:3_C50H94NO8P	-0,309	PC	1033082	0,2627047	0,9980757	TRUE	mol
P2762	3624_([M+H]+)_PC 42a:2_C50H96NO8P	0,898	PC	10654455	0,15747332	10516561	TRUE	mol
P1815	3651_([M+H]+)_PC 44a:12_C52H80NO8P	1118	PC	0,8835878	0,18103602	0,8649699	TRUE	mol
P2648	3657_([M+H]+)_PC 44a:7_C52H90NO8P	0,261	PC	0,9196141	0,2140407	0,9147814	TRUE	mol
P2451	3656_([M+H]+)_PC 44a:6_C52H92NO8P	-1.8220 // 0.8780	PC	1.0150498 // 0.9760094	0.33478388 // 0.32190757	0.9545877 // 0.9178728	FALSE // TRUE	mol
P2876	3655_([M+H]+)_PC 44a:5_C52H94NO8P	0,82	PC	0,9653019	0,1861689	0,9500326	TRUE	mol
P1858	3654_([M+H]+)_PC 44a:4_C52H96NO8P	0,762	PC	0,9736533	0,16580576	0,9625368	TRUE	mol
P3750	3456_([M+H]+)_PC 32e:0_C40H82NO7P	1,55	PC	10594726	0,19885065	10241508	TRUE	mol
P3591	3475_([M+H]+)_PC 33e:5 or PC 33p:4_C41H74NO7P	1.1280 // -2.1920 // 1.1260	PC	1.0555161 // 1.1096452	0.26079160 // 0.27416553	1.0119150 // 1.0638081	TRUE // FALSE	mol
P1793	3474_([M+H]+)_PC 33e:4 or PC 33p:3_C41H76NO7P	1882	PC	0,9641907	0,42707739	0,9455039	TRUE // FALSE	mol
P3794	3488_([M+H]+)_PC 34e:3 or PC 34p:2_C42H80NO7P	1437	PC	10688531	0,16265211	10356406	TRUE	mol
P3617	3487_([M+H]+)_PC 34e:2 or PC 34p:1_C42H82NO7P	0,9629	PC	1116065	0,19727275	10711169	TRUE	mol
P3929	3486_([M+H]+)_PC 34e:1 or PC 34p:0_C42H84NO7P	0,8934	PC	10460793	0,16934866	1015896	TRUE	mol
P3437	3510_([M+H]+)_PC 35e:7 or PC 35p:6_C43H74NO7P	0.8240 // -2.3890 // 0.8230	PC	1.0066406 // 1.0557450	0.16606414 // 0.17416483	0.9854344 // 1.0335044	TRUE // FALSE	mol
P2703	3509_([M+H]+)_PC 35e:6 or PC 35p:5_C43H76NO7P	0.8890 // -2.3160	PC	0.9341891 // 0.9797593	0.38554804 // 0.40435526	0.9141789 // 0.9587730	TRUE // FALSE	mol
P3555	3508_([M+H]+)_PC 35e:5 or PC 35p:4_C43H78NO7P	0,554	PC	10221719	0,18874518	10132001	TRUE // FALSE	mol
P2769	3507_([M+H]+)_PC 35e:4 or PC 35p:3_C43H80NO7P	-0,971	PC	11120039	0,24605456	10515178	TRUE // FALSE	mol
P3928	3525_([M+H]+)_PC 36e:5 or PC 36p:4_C44H80NO7P	-1.0930 // 2.0440	PC	1.0767601 // 1.0278164	0.15483492 // 0.14779697	1.0574868 // 1.0094192	FALSE // TRUE	mol
P3884	3524_([M+H]+)_PC 36e:4 or PC 36p:3_C44H82NO7P	0,933	PC	10285796	0,14454086	10072298	TRUE	mol
P3549	3523_([M+H]+)_PC 36e:3 or PC 36p:2_C44H84NO7P	0,476	PC	11161378	0,23357594	10899931	TRUE	mol
P3862	3522_([M+H]+)_PC 36e:2 or PC 36p:1_C44H86NO7P	0,41	PC	1116242	0,17085304	10746545	TRUE	mol
P2782	3547_([M+H]+)_PC 37e:8 or PC 37p:7_C45H76NO7P	0.9900 // -2.1150	PC	0.9070693 // 0.9492586	0.25913276 // 0.27118544	0.8678020 // 0.9081649	TRUE // FALSE	mol
P3413	3546_([M+H]+)_PC 37e:7 or PC 37p:6_C45H78NO7P	0,408	PC	10203216	0,16091764	10059463	TRUE // FALSE	mol
P949	3545_([M+H]+)_PC 37e:6 or PC 37p:5_C45H80NO7P	-0,941	PC	0,9152997	0,16212485	0,9043881	TRUE // FALSE	mol
P2671	3543_([M+H]+)_PC 37e:4 or PC 37p:3_C45H84NO7P	-0,426	PC	10753855	0,25629547	10281572	TRUE // FALSE	mol
P3640	3565_([M+H]+)_PC 38e:7 or PC 38p:6_C46H80NO7P	-0.5540 // 2.4880	PC	1.0255703 // 0.9809803	0.15341909 // 0.14674870	1.0069031 // 0.9631247	FALSE // TRUE	mol
P3743	3564_([M+H]+)_PC 38e:6 or PC 38p:5_C46H82NO7P	1914	PC	10097174	0,13126429	0,999802	TRUE	mol
P3144	3563_([M+H]+)_PC 38e:5 or PC 38p:4_C46H84NO7P	1846	PC	10173053	0,14988006	10081559	TRUE	mol
P2021	3563_([M+H]+)_PC 38e:5 or PC 38p:4_C46H84NO7P	-0,167	PC	10446765	0,21541905	10045809	TRUE	mol
P3736	3562_([M+H]+)_PC 38e:4 or PC 38p:3_C46H86NO7P	0,523	PC	10551251	0,32573705	10351427	TRUE	mol
P3001	3585_([M+H]+)_PC 39e:7 or PC 39p:6_C47H82NO7P	-2.2220 // 0.7670	PC	0.9537559 // 0.9131705	0.20250057 // 0.19388353	0.9310296 // 0.8914114	FALSE // TRUE	mol
P2954	3584_([M+H]+)_PC 39e:6 or PC 39p:5_C47H84NO7P	0,703	PC	0,9912609	0,16662759	0,9775885	TRUE // FALSE	mol
P820	3583_([M+H]+)_PC 39e:5 or PC 39p:4_C47H86NO7P	-1463	PC	0,8833726	0,26104087	0,855906	TRUE // FALSE	mol
P1009	3581_([M+H]+)_PC 39e:3 or PC 39p:2_C47H90NO7P	-2317	PC	11751202	0,30777759	11521849	TRUE	mol
P3634	3604_([M+H]+)_PC 40e:7 or PC 40p:6_C48H84NO7P	-1.5120 // 1.4260	PC	1.0137463 // 0.9715069	0.12789724 // 0.12256819	1.0060714 // 0.9641517	FALSE // TRUE	mol
P3238	3604_([M+H]+)_PC 40e:7 or PC 40p:6_C48H84NO7P	1426	PC	10106314	0,14155091	0,9870727	TRUE	mol
P2540	3603_([M+H]+)_PC 40e:6 or PC 40p:5_C48H86NO7P	1361	PC	0,9854606	0,15115813	0,9681438	TRUE	mol
P3343	3603_([M+H]+)_PC 40e:6 or PC 40p:5_C48H86NO7P	0,63	PC	10870437	0,19171468	10454648	TRUE	mol
P1472	3602_([M+H]+)_PC 40e:5 or PC 40p:4_C48H88NO7P	0,811	PC	0,9566238	0,25300259	0,9266212	TRUE	mol
P2848	3602_([M+H]+)_PC 40e:5 or PC 40p:4_C48H88NO7P	0,689	PC	1034325	0,13814298	10229993	TRUE	mol
P3089	3601_([M+H]+)_PC 40e:4 or PC 40p:3_C48H90NO7P	0,506	PC	10967036	0,25876459	10735689	TRUE	mol
P2919	3639_([M+H]+)_PC 42e:7 or PC 42p:6_C50H88NO7P	-1.4620 // 1.3780	PC	0.9730509 // 0.9341289	0.21074623 // 0.20231638	0.9589106 // 0.9205542	FALSE // TRUE	mol
P1934	3638_([M+H]+)_PC 42e:6 or PC 42p:5_C50H90NO7P	0,374	PC	0,8597115	0,1845368	0,8617384	TRUE	mol
P2220	3638_([M+H]+)_PC 42e:6 or PC 42p:5_C50H90NO7P	0,374	PC	0,9043612	0,19780443	0,9190278	TRUE	mol
P2554	3637_([M+H]+)_PC 42e:5 or PC 42p:4_C50H92NO7P	0,549	PC	0,896523	0,28006609	0,8467218	TRUE	mol
N4694	3816_([M-H]-)_PE 28a:0_C33H66NO8P	-2073	PE	0,9976166	0,28371223	0,9612575	TRUE	mol
N2746	3842_([M-H]-)_PE 32a:0_C37H74NO8P	-1474	PE	0,8706705	0,42087758	0,834895	TRUE	mol
N4480	3864_([M-H]-)_PE 34a:3_C39H72NO8P	-2481	PE	0,8760938	0,32990126	0,84563	TRUE	mol
N3933	3863_([M-H]-)_PE 34a:2_C39H74NO8P	-1425	PE	10148828	0,25293604	0,9855128	TRUE	mol
N4348	3863_([M-H]-)_PE 34a:2_C39H74NO8P	-3244	PE	0,8652911	0,30047769	0,8499017	TRUE	mol
N3916	4097_([M-H]-)_DimethylPE32a:0_C39H78NO8P	-0,86	PE	10302299	0,40771822	0,9768555	TRUE	mol
N3625	4097_([M-H]-)_DimethylPE32a:0_C39H78NO8P	-3644	PE	1021155	0,34834784	0,9821275	TRUE	mol
N3051	3876_([M-H]-)_PE 35a:2_C40H76NO8P	-1191	PE	0,8549616	0,31687613	0,8307234	TRUE	mol
N1865	3876_([M-H]-)_PE 35a:2_C40H76NO8P	-1741	PE	0,8279498	0,40913394	0,7938855	TRUE	mol
N4679	3890_([M-H]-)_PE 36a:5_C41H72NO8P	-2536	PE	0,9721717	0,31266712	0,952608	TRUE	mol
N4822	3889_([M-H]-)_PE 36a:4_C41H74NO8P	-1,92	PE	10222878	0,14809534	10046368	TRUE	mol
N4853	3889_([M-H]-)_PE 36a:4_C41H74NO8P	-3003	PE	0,9501424	0,21324549	0,9453606	TRUE	mol
N4560	3888_([M-H]-)_PE 36a:3_C41H76NO8P	-1037	PE	0,920963	0,1664896	0,9014454	TRUE	mol
N3780	3888_([M-H]-)_PE 36a:3_C41H76NO8P	-1982	PE	1035969	0,36783579	10003383	TRUE	mol
N2436	3887_([M-H]-)_PE 36a:2_C41H78NO8P	-0,0242	PE	10073187	0,16220068	0,9886584	TRUE	mol
N4901	3887_([M-H]-)_PE 36a:2_C41H78NO8P	-2448	PE	1017617	0,18221007	0,9980446	TRUE	mol
N4687	3886_([M-H]-)_PE 36a:1_C41H80NO8P // 4100_([M-H]-)_DimethylPE34a:1_C41H80NO8P	-1031	PE	0,9987204	0,14061049	0,9957248	TRUE	mol
N2433	3902_([M-H]-)_PE 37a:2_C42H80NO8P // 4101_([M-H]-)_MethylPE36a:2_C42H80NO8P	-0,883	PE	0,935397	0,43670937	0,8908589	TRUE	mol
N4458	3902_([M-H]-)_PE 37a:2_C42H80NO8P // 4101_([M-H]-)_MethylPE36a:2_C42H80NO8P	-3262	PE	0,9553988	0,26701025	0,9393642	TRUE	mol
N4259	3921_([M-H]-)_PE 38a:7_C43H72NO8P	-1799	PE	0,9234235	0,22973017	0,9122298	TRUE	mol
N4365	3920_([M-H]-)_PE 38a:6_C43H74NO8P	-1466	PE	10274598	0,22397239	0,9984196	TRUE	mol
N4154	3919_([M-H]-)_PE 38a:5_C43H76NO8P	-1,92	PE	0,979665	0,13410679	10023414	TRUE	mol
N2658	3918_([M-H]-)_PE 38a:4_C43H78NO8P	-0,284	PE	10284815	0,15169295	10110992	TRUE	mol
N5231	3918_([M-H]-)_PE 38a:4_C43H78NO8P	-3285	PE	10256282	0,16357039	10050046	TRUE	mol
N3460	3917_([M-H]-)_PE 38a:3_C43H80NO8P	-0,999	PE	0,9554022	0,16045573	0,9324182	TRUE	mol
N3112	3916_([M-H]-)_PE 38a:2_C43H82NO8P // 4103_([M-H]-)_DimethylPE36a:2_C43H82NO8P	-0,672	PE	0,9980524	0,27612583	0,9634651	TRUE	mol
N4301	3916_([M-H]-)_PE 38a:2_C43H82NO8P // 4103_([M-H]-)_DimethylPE36a:2_C43H82NO8P	-4436	PE	0,848671	0,30942233	0,770482	TRUE	mol
N497	3938_([M-H]-)_PE 39a:6_C44H76NO8P	-1375	PE	0,7755002	0,29103775	0,7520705	TRUE	mol
N4701	3936_([M-H]-)_PE 39a:4_C44H80NO8P	-4187	PE	0,9576278	0,24810524	0,9485759	TRUE	mol
N2327	3934_([M-H]-)_PE 39a:2_C44H84NO8P	-3273	PE	0,9869448	0,28632245	0,9568792	TRUE	mol
N1855	3957_([M-H]-)_PE 40a:8_C45H74NO8P	-3201	PE	0,7851956	0,33703597	0,7450698	TRUE	mol
N4816	3956_([M-H]-)_PE 40a:7_C45H76NO8P	-2369	PE	1010145	0,16054992	0,9908608	TRUE	mol
N2689	3956_([M-H]-)_PE 40a:7_C45H76NO8P	-2876	PE	0,7597945	0,40895412	0,6944417	TRUE	mol
N3365	3932_([M-H]-)_PE 39a:0_C44H88NO8P	-2369	PE	0,9501792	0,41192441	0,9424239	TRUE	mol
N1383	3955_([M-H]-)_PE 40a:6_C45H78NO8P	-1161	PE	0,9859184	0,17466735	0,9587442	TRUE	mol
N4921	3955_([M-H]-)_PE 40a:6_C45H78NO8P	-2806	PE	10302753	0,1635306	10109011	TRUE	mol
N759	3954_([M-H]-)_PE 40a:5_C45H80NO8P	-3,24	PE	0,9005686	0,21087174	0,8472227	TRUE	mol
N3500	3953_([M-H]-)_PE 40a:4_C45H82NO8P	-1281	PE	0,9875074	0,19696903	0,9624803	TRUE	mol
N3216	3953_([M-H]-)_PE 40a:4_C45H82NO8P	-4176	PE	0,9830969	0,49214854	0,9294118	TRUE	mol
N828	3952_([M-H]-)_PE 40a:3_C45H84NO8P	-2345	PE	0,9769406	0,26997327	0,9640361	TRUE	mol
N2743	3951_([M-H]-)_PE 40a:2_C45H86NO8P	-3529	PE	0,993921	0,32340634	0,9949133	TRUE	mol
N4876	3971_([M-H]-)_PE 41a:3_C46H86NO8P	-4093	PE	0,9850037	0,19676524	0,9752204	TRUE	mol
N792	3995_([M-H]-)_PE 42a:7_C47H80NO8P	-2655	PE	10822753	0,30624558	10623428	TRUE	mol
N3885	3995_([M-H]-)_PE 42a:7_C47H80NO8P	-4125	PE	10264473	0,18215081	10212839	TRUE	mol
N864	3994_([M-H]-)_PE 42a:6_C47H82NO8P	-1977	PE	10157199	0,26834365	0,9794609	TRUE	mol
N1466	3994_([M-H]-)_PE 42a:6_C47H82NO8P	-5031	PE	0,770522	0,26672816	0,7755833	TRUE	mol
N4981	3871_([M-H]-)_PE 34e:3 or PE 34p:2_C39H74NO7P	-2769	PE	10003516	0,24271218	0,9719677	TRUE	mol
N4090	3870_([M-H]-)_PE 34e:2 or PE 34p:1_C39H76NO7P	-1118	PE	0,9796983	0,23162276	0,9588115	TRUE	mol
N5087	3870_([M-H]-)_PE 34e:2 or PE 34p:1_C39H76NO7P	-3544	PE	0,9967633	0,18923526	0,9770246	TRUE	mol
N2462	3868_([M-H]-)_PE 34e:0_C39H80NO7P	-5,77	PE	0,9217068	0,36427113	0,8980536	TRUE	mol
N2229	3898_([M-H]-)_PE 36e:5 or PE 36p:4_C41H74NO7P	-2262	PE	10116296	0,22920114	0,9740503	TRUE	mol
N4190	3897_([M-H]-)_PE 36e:4 or PE 36p:3_C41H76NO7P	-1495	PE	0,8895069	0,30742676	0,8628093	TRUE	mol
N3474	3896_([M-H]-)_PE 36e:3 or PE 36p:2_C41H78NO7P	-0,596	PE	0,7972793	0,2320438	0,7822891	TRUE	mol
N4759	3896_([M-H]-)_PE 36e:3 or PE 36p:2_C41H78NO7P	-4312	PE	0,9244152	0,13792777	0,9325378	TRUE	mol
N4611	3894_([M-H]-)_PE 36e:1 or PE 36p:0_C41H80NO7P	-3408	PE	0,9588008	0,21571022	0,9594276	TRUE	mol
N4832	3894_([M-H]-)_PE 36e:1 or PE 36p:0_C41H80NO7P	-4643	PE	12012662	0,75768632	10384066	TRUE	mol
N1052	3895_([M-H]-)_PE 36e:2 or PE 36p:1_C41H82NO7P	-3467	PE	0,9231617	0,17972849	0,9531111	TRUE	mol
N3913	3913_([M-H]-)_PE 37e:5 or PE 37p:4_C42H76NO7P	-4457	PE	0,8878827	0,31902193	0,8727304	TRUE	mol
N4947	3931_([M-H]-)_PE 38e:7 or PE 38p:6_C43H74NO7P	-3,26	PE	10389139	0,20273036	10150772	TRUE	mol
N4754	3930_([M-H]-)_PE 38e:6 or PE 38p:5_C43H76NO7P	-0,645	PE	12956058	123387068	0,9538867	TRUE	mol
N5169	3929_([M-H]-)_PE 38e:5 or PE 38p:4_C43H78NO7P	-4041	PE	10104747	0,16089249	0,9915531	TRUE	mol
N5250	3928_([M-H]-)_PE 38e:4 or PE 38p:3_C43H80NO7P	-3964	PE	10214943	0,14908448	10052509	TRUE	mol
N685	3927_([M-H]-)_PE 38e:3 or PE 38p:2_C43H82NO7P	-3887	PE	0,9325797	0,33320081	0,9018694	TRUE	mol
N4804	3926_([M-H]-)_PE 38e:2 or PE 38p:1_C43H84NO7P	-3943	PE	10966589	0,54468054	10047087	TRUE	mol
N4721	3925_([M-H]-)_PE 38e:1 or PE 38p:0_C43H86NO7P	-3603	PE	0,9857044	0,1572712	0,9699091	TRUE	mol
N3499	3947_([M-H]-)_PE 39e:6 or PE 39p:5_C44H78NO7P	-2535	PE	0,970578	0,4328449	0,9188603	TRUE	mol
N1990	3946_([M-H]-)_PE 39e:5 or PE 39p:4_C44H80NO7P	-2855	PE	0,8377722	0,23302912	0,8061951	TRUE	mol
N3807	3945_([M-H]-)_PE 39e:4 or PE 39p:3_C44H82NO7P	-4217	PE	0,8201417	0,26064251	0,7996861	TRUE	mol
N3949	3967_([M-H]-)_PE 40e:8 or PE 40p:7_C45H76NO7P	-1,79	PE	10639893	0,15886814	1048542	TRUE	mol
N4267	3966_([M-H]-)_PE 40e:7 or PE 40p:6_C45H78NO7P	-4174	PE	1012174	0,14136496	0,9976336	TRUE	mol
N5192	3965_([M-H]-)_PE 40e:6 or PE 40p:5_C45H80NO7P	-3713	PE	0,9932304	0,14610674	0,9744689	TRUE	mol
N1813	3964_([M-H]-)_PE 40e:5 or PE 40p:4_C45H82NO7P	-3767	PE	10030954	0,16715072	0,9814131	TRUE	mol
N5079	3963_([M-H]-)_PE 40e:4 or PE 40p:3_C45H84NO7P	-4334	PE	10205306	0,14789238	10064038	TRUE	mol
N3427	3961_([M-H]-)_PE 40e:2 or PE 40p:1_C45H88NO7P	-3674	PE	0,9322695	0,3091958	0,9265345	TRUE	mol
N3985	3960_([M-H]-)_PE 40e:1 or PE 40p:0_C45H90NO7P	-3983	PE	0,899985	0,30422224	0,8927525	TRUE	mol
N3171	3985_([M-H]-)_PE 41e:7 or PE 41p:6_C46H80NO7P	-4671	PE	0,8947375	0,2649172	0,8840966	TRUE	mol
N3318	3984_([M-H]-)_PE 41e:6 or PE 41p:5_C46H82NO7P	-4089	PE	0,9127893	0,21132068	0,905679	TRUE	mol
N1522	3982_([M-H]-)_PE 41e:4 or PE 41p:3_C46H86NO7P	-4698	PE	0,8254851	0,31654531	0,7873128	TRUE	mol
N4965	4005_([M-H]-)_PE 42e:7 or PE 42p:6_C47H82NO7P	-4402	PE	1020255	0,17373814	0,9978107	TRUE	mol
N5199	4004_([M-H]-)_PE 42e:6 or PE 42p:5_C47H84NO7P	-4577	PE	108237	0,46833353	10024826	TRUE	mol
N4006	4003_([M-H]-)_PE 42e:5 or PE 42p:4_C47H86NO7P	-3,14	PE	0,8745037	0,21370703	0,8471908	TRUE	mol
N3275	4002_([M-H]-)_PE 42e:4 or PE 42p:3_C47H88NO7P	-4307	PE	11067465	147661504	0,9757946	TRUE	mol
N4776	4230_([M-H]-)_PG a34:2_C40H75O10P	-3001	PG	0,9559451	0,18497707	0,9440783	TRUE	mol
N4088	4229_([M-H]-)_PG a34:1_C40H77O10P	-3461	PG	0,9324433	0,30363557	0,9127883	TRUE	mol
N1595	4246_([M-H]-)_PG a36:4_C42H75O10P	-3167	PG	0,7944562	0,26281596	0,7682402	TRUE	mol
N4352	4245_([M-H]-)_PG a36:3_C42H77O10P	-3094	PG	0,7663887	0,28495435	0,7407659	TRUE	mol
N1294	4244_([M-H]-)_PG a36:2_C42H79O10P	-3538	PG	0,9478046	0,4221597	0,8869787	TRUE	mol
N1738	4265_([M-H]-)_PG a38:6_C44H75O10P	-3449	PG	0,7820526	0,34650239	0,7297692	TRUE	mol
N3465	4287_([M-H]-)_PG a40:8_C46H75O10P	-3348	PG	0,7886031	0,50048037	0,7474831	TRUE	mol
N4161	4315_([M-H]-)_PG a44:1_C50H97O10P	-0,436	PG	10746579	0,17319173	10530708	TRUE	mol
N4672	4519_([M-H]-)_PI a32:1_C41H77O13P	-3396	PI	0,9274307	0,22552587	0,9364893	TRUE	mol
N4028	4518_([M-H]-)_PI a32:0_C41H79O13P	-3202	PI	0,9775612	0,59517578	0,9225287	TRUE	mol
N3979	4533_([M-H]-)_PI a34:3_C43H77O13P	-3658	PI	0,9591044	0,21736601	0,9633352	TRUE	mol
N5042	4532_([M-H]-)_PI a34:2_C43H79O13P	-3,11	PI	10392471	0,14929227	1021982	TRUE	mol
N2249	4548_([M-H]-)_PI a36:5_C45H77O13P	-3322	PI	0,9968695	0,15498804	0,9896563	TRUE	mol
N5090	4547_([M-H]-)_PI a36:4_C45H79O13P	-2789	PI	10380968	0,1240921	10230531	TRUE	mol
N4368	4546_([M-H]-)_PI a36:3_C45H81O13P	0,533	PI	0,7936397	0,15958282	0,7684401	TRUE	mol
N5265	4545_([M-H]-)_PI a36:2_C45H83O13P	-1616	PI	10425391	0,1380349	10246005	TRUE	mol
N4475	4557_([M-H]-)_PI a37:5_C46H79O13P	-4821	PI	10985495	0,29557988	10848437	TRUE	mol
N5197	4556_([M-H]-)_PI a37:4_C46H81O13P	-2343	PI	11342009	0,29879494	11051747	TRUE	mol
N5206	4566_([M-H]-)_PI a38:6_C47H79O13P	-3054	PI	10157349	0,12256582	0,999833	TRUE	mol
N5061	4565_([M-H]-)_PI a38:5_C47H81O13P	-2,99	PI	10157772	0,12207035	0,999663	TRUE	mol
N5172	4564_([M-H]-)_PI a38:4_C47H83O13P	-1572	PI	10422824	0,12508293	10266001	TRUE	mol
N4686	4581_([M-H]-)_PI a40:10_C49H75O13P	-5094	PI	0,859254	0,21891784	0,837864	TRUE	mol
N4055	4587_([M-H]-)_PI a40:7_C49H81O13P	-2801	PI	0,9284099	0,15785625	0,9265087	TRUE	mol
N5134	4586_([M-H]-)_PI a40:6_C49H83O13P	-1,42	PI	10190969	0,11879549	10104269	TRUE	mol
N4803	4584_([M-H]-)_PI a40:4_C49H87O13P	-1852	PI	0,9624669	0,25209468	0,9527977	TRUE	mol
N3198	4623_([M-H]-)_PI a44:3_C53H97O13P	-1793	PI	11134528	0,24946024	11049963	TRUE	mol
N2620	4640_([M-H]-)_PI e33:2 or PI p33:1_C42H79O12P	-4478	PI	1168473	0,59330518	11223085	TRUE	mol
N2962	4816_([M-H]-)_PIP2 32:1_C41H79O19P3	-0,802	PIP	12796888	0,36481317	12809193	TRUE	mol
N2271	5003_([M-H]-)_PS a27:0_C33H64NO10P	-3218	PS	0,927451	0,29720607	0,9277996	TRUE	mol
N3036	5003_([M-H]-)_PS a27:0_C33H64NO10P	-3368	PS	0,8842484	0,71221616	0,781925	TRUE	mol
N3522	5006_([M-H]-)_PS a28:1_C34H64NO10P	-3,9	PS	10213696	0,41040761	0,9674408	TRUE	mol
N4685	5008_([M-H]-)_PS a29:0_C35H68NO10P	-0,404	PS	0,9792895	0,19627	0,967595	TRUE	mol
N4741	5012_([M-H]-)_PS a30:1_C36H68NO10P	0,0284	PS	10277378	0,32836991	0,9946153	TRUE	mol
N3805	5012_([M-H]-)_PS a30:1_C36H68NO10P	-0,397	PS	0,9666772	0,25113674	0,9557801	TRUE	mol
N2560	5019_([M-H]-)_PS a31:3_C37H66NO10P	-4184	PS	0,7516218	0,31017267	0,7399035	TRUE	mol
N2843	5018_([M-H]-)_PS a31:2_C37H68NO10P	-4101	PS	0,8534412	0,30556625	0,8314357	TRUE	mol
N1871	5024_([M-H]-)_PS a32:3_C38H68NO10P	-3347	PS	11141449	0,57449773	1027677	TRUE	mol
N3260	5024_([M-H]-)_PS a32:3_C38H68NO10P	-3896	PS	0,9207985	0,34098745	0,8947488	TRUE	mol
N2657	5022_([M-H]-)_PS a32:1_C38H72NO10P	-3192	PS	0,8819104	0,7587996	0,8034305	TRUE	mol
N4008	5022_([M-H]-)_PS a32:1_C38H72NO10P	-3601	PS	0,9335428	0,37567447	0,9007569	TRUE	mol
N5122	5040_([M-H]-)_PS a35:0_C41H80NO10P	-1981	PS	1037133	0,17743697	10152719	TRUE	mol
N4934	5067_([M-H]-)_PS a38:3_C44H80NO10P	-2508	PS	11128601	0,20771204	10800469	TRUE	mol
N2852	5088_([M-H]-)_PS a40:4_C46H82NO10P	0,491	PS	0,8509538	0,29831996	0,822599	TRUE	mol
N4511	5103_([M-H]-)_PS a42:1_C48H92NO10P	-3,94	PS	0,953442	0,17232575	0,9708268	TRUE	mol
N2359	5122_([M-H]-)_PS a44:1_C50H96NO10P	-2929	PS	0,8556926	0,32616821	0,8085172	TRUE	mol
N5116	5135_([M-H]-)_PS e29:0_C35H70NO9P	-3542	PS	10396311	0,24250011	1019589	TRUE	mol
N4043	5142_([M-H]-)_PS e35:0_C41H82NO9P	-2233	PS	10097277	0,35547963	0,9864797	TRUE	mol
N3654	5142_([M-H]-)_PS e35:0_C41H82NO9P	-2889	PS	11839666	0,41411497	11204861	TRUE	mol
N4605	5150_([M-H]-)_PS e39:0_C45H90NO9P	-4,89	PS	10348296	0,20338215	10271495	TRUE	mol
N3685	5154_([M-H]-)_PS e41:0_C47H94NO9P	-3547	PS	10117627	0,28289853	0,9901397	TRUE	mol
N3590	5180_([M-H]-)_PS p36:4_C42H74NO9P	-0,134	PS	0,8738357	0,415465	0,8203994	TRUE	mol
N4201	5191_([M-H]-)_PS p40:3_C46H84NO9P	-1278	PS	0,9301265	0,24349162	0,9043442	TRUE	mol
N4812	5195_([M-H]-)_PS p41:0_C47H92NO9P	-4325	PS	10842814	0,25480226	10440874	TRUE	mol
N2889	5200_([M-H]-)_PS p42:6_C48H82NO9P	-1303	PS	0,8880013	0,26446674	0,8815433	TRUE	mol
P2409	5514_([M+NH4]+)_DG 36a:5_C39H66O5	1421	DG	0,7625698	0,6390047	0,7322403	TRUE	mol
P972	5513_([M+NH4]+)_DG 36a:4_C39H68O5	-0,0804	DG	0,9275536	0,19410237	0,9377515	TRUE	mol
P1977	5512_([M+NH4]+)_DG 36a:3_C39H70O5	0,156	DG	0,9782155	0,21189667	0,9542466	TRUE	mol
P2557	5542_([M+NH4]+)_DG 38a:7_C41H66O5	0,608	DG	0,9520457	0,39452912	0,9082118	TRUE	mol
P3707	5541_([M+NH4]+)_DG 38a:6_C41H68O5	0,0744	DG	0,960025	0,19117607	0,9438813	TRUE	mol
P2734	5540_([M+NH4]+)_DG 38a:5_C41H70O5	0,907	DG	0,9215061	0,20973284	0,9207489	TRUE	mol
P3409	5569_([M+NH4]+)_DG 40a:8_C43H68O5	-0,368	DG	10704401	0,16697767	10446328	TRUE	mol
P3112	5568_([M+NH4]+)_DG 40a:7_C43H70O5	-0,148	DG	0,9112065	0,28669243	0,8891394	TRUE	mol
P3697	5593_([M+NH4]+)_DG 42a:6_C45H76O5	0,908	DG	0,9698063	0,17103428	0,9649716	TRUE	mol
P136	5584_([M+NH4]+)_DG 42a:0_C45H88O5	1581	DG	10264164	0,14042059	10075813	TRUE	mol
P3839	5621_([M+NH4]+)_DG 44a:8_C47H76O5	0,608	DG	1067901	0,13184808	10474572	TRUE	mol
P3111	5651_([M+NH4]+)_DG 47a:10_C50H78O5	3733	DG	11693038	0,6212456	10584577	TRUE	mol
P1987	5690_([M+NH4]+)_DG 50a:10_C53H84O5	2503	DG	1274081	11245186	11169968	TRUE	mol
P3071	5697_([M+NH4]+)_DG 50a:6_C53H92O5	0,301	DG	0,9283676	0,16917911	0,9304336	TRUE	mol
P1410	5705_([M+NH4]+)_DG 51a:12_C54H82O5	3257	DG	11386192	0,48257759	10498269	TRUE	mol
P3126	5725_([M+NH4]+)_DG 52a:8_C55H92O5	0,41	DG	0,977014	0,13964889	0,9815361	TRUE	mol
P1673	5721_([M+NH4]+)_DG 52a:4_C55H100O5	1221	DG	0,7045576	0,27829836	0,7268548	TRUE	mol
P2994	5968_([M+NH4]+)_TG 48:4_C51H90O6	0,874	TG	0,757408	0,23062053	0,7804956	TRUE	mol
P3252	5967_([M+NH4]+)_TG 48:3_C51H92O6	1422	TG	0,8928946	0,17969163	0,8920088	TRUE	mol
P3446	5966_([M+NH4]+)_TG 48:2_C51H94O6	1845	TG	10226202	0,10519209	10120191	TRUE	mol
P2929	5956_([M+NH4]+)_TG 48:1_C51H96O6	1536	TG	10373773	0,1120633	10272732	TRUE	mol
P3216	5997_([M+NH4]+)_TG 50:12_C53H78O6	4241	TG	10138326	0,34105763	0,9509972	TRUE	mol
P1064	5986_([M+NH4]+)_TG 49:3_C52H94O6	1818	TG	0,801069	0,22298805	0,7900967	TRUE	mol
P2979	5985_([M+NH4]+)_TG 49:2_C52H96O6	1634	TG	0,9997367	0,115278	0,9885747	TRUE	mol
P1346	6008_([M+NH4]+)_TG 50:6_C53H90O6	0,136	TG	0,7015434	0,28518679	0,7027861	TRUE	mol
P3698	6006_([M+NH4]+)_TG 50:4_C53H94O6	1437	TG	10180352	0,10442334	10028497	TRUE	mol
P3395	6005_([M+NH4]+)_TG 50:3_C53H96O6	1611	TG	10216782	0,09754013	10096148	TRUE	mol
P3848	6004_([M+NH4]+)_TG 50:2_C53H98O6	1548	TG	10255227	0,09652185	10135097	TRUE	mol
P1655	6035_([M+NH4]+)_TG 52:12_C55H82O6	2701	TG	10634791	0,43169212	0,9828695	TRUE	mol
P1575	6026_([M+NH4]+)_TG 51:5_C54H94O6	1067	TG	0,7178852	0,29088952	0,6974982	TRUE	mol
P3488	6025_([M+NH4]+)_TG 51:4_C54H96O6	1239	TG	0,9772445	0,12084745	0,9705071	TRUE	mol
P3573	6024_([M+NH4]+)_TG 51:3_C54H98O6	1643	TG	10127978	0,09626155	10025107	TRUE	mol
P216	6023_([M+NH4]+)_TG 51:2_C54H100O6	1233	TG	0,9377294	0,18635203	0,9786729	TRUE	mol
P3114	6047_([M+NH4]+)_TG 52:7_C55H92O6	0,42	TG	0,9321687	0,17902733	0,9419763	TRUE	mol
P3729	6046_([M+NH4]+)_TG 52:6_C55H94O6	1282	TG	10004165	0,12891828	10034926	TRUE	mol
P3833	6045_([M+NH4]+)_TG 52:5_C55H96O6	1681	TG	10209201	0,08763814	10094218	TRUE	mol
P3826	6044_([M+NH4]+)_TG 52:4_C55H98O6	1391	TG	10315436	0,08663448	10216443	TRUE	mol
P2388	6043_([M+NH4]+)_TG 52:3_C55H100O6	1216	TG	10230205	0,1010368	10238713	TRUE	mol
P3907	6042_([M+NH4]+)_TG 52:2_C55H102O6	1385	TG	10395948	0,13761232	10189481	TRUE	mol
P3326	6064_([M+NH4]+)_TG 53:5_C56H98O6	1937	TG	0,9676538	0,16166923	0,9709754	TRUE	mol
P3165	6063_([M+NH4]+)_TG 53:4_C56H100O6	2891	TG	0,8449192	0,15402945	0,8358572	TRUE	mol
P3643	6063_([M+NH4]+)_TG 53:4_C56H100O6	1425	TG	0,9689244	0,11947561	0,9898725	TRUE	mol
P980	6062_([M+NH4]+)_TG 53:3_C56H102O6	1478	TG	0,9492372	0,17742602	0,9807792	TRUE	mol
P313	6061_([M+NH4]+)_TG 53:2_C56H104O6	1082	TG	0,9946018	0,24735907	0,9785068	TRUE	mol
P3331	6086_([M+NH4]+)_TG 54:8_C57H94O6	1136	TG	10193504	0,11924581	10123888	TRUE	mol
P1974	6085_([M+NH4]+)_TG 54:7_C57H96O6	1748	TG	10245832	0,17706605	10111615	TRUE	mol
P3117	6085_([M+NH4]+)_TG 54:7_C57H96O6	1189	TG	10896383	0,2186311	10315359	TRUE	mol
P661	6084_([M+NH4]+)_TG 54:6_C57H98O6	1688	TG	10296199	0,18235912	10093855	TRUE	mol
P1768	6084_([M+NH4]+)_TG 54:6_C57H98O6	1354	TG	11124291	0,28362178	10062072	TRUE	mol
P3531	6083_([M+NH4]+)_TG 54:5_C57H100O6	1518	TG	0,9983122	0,11646256	0,9850199	TRUE	mol
P1503	6082_([M+NH4]+)_TG 54:4_C57H102O6	1792	TG	0,9685352	0,1146722	0,9947777	TRUE	mol
P1032	6081_([M+NH4]+)_TG 54:3_C57H104O6	1179	TG	0,9715854	0,13035381	10063232	TRUE	mol
P2113	6105_([M+NH4]+)_TG 55:8_C58H96O6	1394	TG	0,9026906	0,21624158	0,9083567	TRUE	mol
P2625	6104_([M+NH4]+)_TG 55:7_C58H98O6	0,125	TG	0,9535951	0,15434138	0,9623862	TRUE	mol
P1816	6103_([M+NH4]+)_TG 55:6_C58H100O6	0,949	TG	0,9059749	0,20014127	0,9144674	TRUE	mol
P3330	6101_([M+NH4]+)_TG 55:4_C58H104O6	1272	TG	0,9058553	0,20635876	0,9274466	TRUE	mol
P3376	6109_([M+NH4]+)_TG 56:10_C59H94O6	1433	TG	10422796	0,08710252	10281567	TRUE	mol
P1262	6100_([M+NH4]+)_TG 55:3_C58H106O6	1324	TG	0,8091565	0,26162649	0,8161773	TRUE	mol
P3692	6125_([M+NH4]+)_TG 56:9_C59H96O6	1485	TG	10202919	0,07554232	1012049	TRUE	mol
P3444	6124_([M+NH4]+)_TG 56:8_C59H98O6	1753	TG	10230393	0,0723623	10125172	TRUE	mol
P3564	6123_([M+NH4]+)_TG 56:7_C59H100O6	1478	TG	10080018	0,07864508	10123926	TRUE	mol
P3007	6121_([M+NH4]+)_TG 56:5_C59H104O6	1364	TG	10313975	0,15047792	10608314	TRUE	mol
P3173	6120_([M+NH4]+)_TG 56:4_C59H106O6	1415	TG	0,9181573	0,15099806	0,972757	TRUE	mol
P3737	6119_([M+NH4]+)_TG 56:3_C59H108O6	1143	TG	0,9757452	0,11406886	0,9941853	TRUE	mol
P1282	6118_([M+NH4]+)_TG 56:2_C59H110O6	1516	TG	11232866	0,14964628	11028515	TRUE	mol
P1475	6143_([M+NH4]+)_TG 57:8_C60H100O6	0,924	TG	0,9513958	0,22983498	0,9128044	TRUE	mol
P2974	6149_([M+NH4]+)_TG 58:12_C61H94O6	0,227	TG	10189379	0,12748828	10095432	TRUE	mol
P3474	6148_([M+NH4]+)_TG 58:11_C61H96O6	0,704	TG	10253263	0,06774664	10182642	TRUE	mol
P1535	6139_([M+NH4]+)_TG 57:4_C60H108O6	-0,144	TG	0,7564824	0,26276342	0,7595555	TRUE	mol
P3582	6147_([M+NH4]+)_TG 58:10_C61H98O6	0,862	TG	10173557	0,06826236	10081712	TRUE	mol
P396	6138_([M+NH4]+)_TG 57:3_C60H110O6	0,226	TG	0,7226435	0,24961201	0,7668155	TRUE	mol
P3713	6163_([M+NH4]+)_TG 58:9_C61H100O6	0,807	TG	10011795	0,09289084	10134633	TRUE	mol
P2543	6162_([M+NH4]+)_TG 58:8_C61H102O6	0,647	TG	0,9962654	0,1835311	10213443	TRUE	mol
P3370	6161_([M+NH4]+)_TG 58:7_C61H104O6	1435	TG	0,9529249	0,13009909	0,9898465	TRUE	mol
P3509	6160_([M+NH4]+)_TG 58:6_C61H106O6	0,225	TG	10300438	0,11734101	10149077	TRUE	mol
P422	6159_([M+NH4]+)_TG 58:5_C61H108O6	0,172	TG	0,7495657	0,22527689	0,7834498	TRUE	mol
P2666	6158_([M+NH4]+)_TG 58:4_C61H110O6	0,851	TG	10551047	0,12442734	10502313	TRUE	mol
P3534	6158_([M+NH4]+)_TG 58:4_C61H110O6	0,224	TG	0,9367488	0,13324845	0,9483162	TRUE	mol
P3678	6157_([M+NH4]+)_TG 58:3_C61H112O6	0,797	TG	10108521	0,07098874	10018578	TRUE	mol
P3260	6157_([M+NH4]+)_TG 58:3_C61H112O6	0,38	TG	0,9337586	0,12340188	0,9475744	TRUE	mol
P3935	6156_([M+NH4]+)_TG 58:2_C61H114O6	0,743	TG	10154458	0,07203801	10078844	TRUE	mol
P459	6156_([M+NH4]+)_TG 58:2_C61H114O6	0,535	TG	0,8140578	0,1383702	0,8025936	TRUE	mol
P2693	6146_([M+NH4]+)_TG 58:1_C61H116O6	0,897	TG	10244206	0,07098656	1015148	TRUE	mol
P3455	6188_([M+NH4]+)_TG 60:13_C63H96O6	0,583	TG	1001219	0,08924207	10044394	TRUE	mol
P3652	6187_([M+NH4]+)_TG 60:12_C63H98O6	0,324	TG	10131821	0,06793392	10027378	TRUE	mol
P3277	6186_([M+NH4]+)_TG 60:11_C63H100O6	0,787	TG	10073657	0,07756698	10007471	TRUE	mol
P2640	6177_([M+NH4]+)_TG 59:4_C62H112O6	0,478	TG	0,867975	0,16388725	0,8762461	TRUE	mol
P2996	6176_([M+NH4]+)_TG 59:3_C62H114O6	1042	TG	0,9360212	0,11648271	0,9428382	TRUE	mol
P3883	6201_([M+NH4]+)_TG 60:9_C63H104O6	0,784	TG	0,9635594	0,14695426	10003654	TRUE	mol
P3478	6200_([M+NH4]+)_TG 60:8_C63H106O6	0,117	TG	0,9563689	0,15547628	0,9741876	TRUE	mol
P2489	6198_([M+NH4]+)_TG 60:6_C63H110O6	0,32	TG	0,9285051	0,15162779	0,9201346	TRUE	mol
P2957	6197_([M+NH4]+)_TG 60:5_C63H112O6	0,676	TG	10128267	0,06832924	10043284	TRUE	mol
P901	6197_([M+NH4]+)_TG 60:5_C63H112O6	-0,444	TG	0,7190169	0,25328527	0,7501798	TRUE	mol
P3595	6196_([M+NH4]+)_TG 60:4_C63H114O6	0,725	TG	10194278	0,06034103	10112857	TRUE	mol
P1548	6196_([M+NH4]+)_TG 60:4_C63H114O6	0,0142	TG	0,8177082	0,2284805	0,8470782	TRUE	mol
P2767	6195_([M+NH4]+)_TG 60:3_C63H116O6	0,673	TG	100411	0,08659814	10137269	TRUE	mol
P3874	6194_([M+NH4]+)_TG 60:2_C63H118O6	0,722	TG	10219852	0,07880995	10114834	TRUE	mol
P910	6228_([M+NH4]+)_TG 62:15_C65H96O6	0,569	TG	0,8402859	0,30551096	0,8063458	TRUE	mol
P3242	6227_([M+NH4]+)_TG 62:14_C65H98O6	1021	TG	10131848	0,07806272	10079562	TRUE	mol
P2268	6226_([M+NH4]+)_TG 62:13_C65H100O6	0,869	TG	10092391	0,12438536	0,9937081	TRUE	mol
P2077	6225_([M+NH4]+)_TG 62:12_C65H102O6	1218	TG	0,8536367	0,20459701	0,8569114	TRUE	mol
P2688	6225_([M+NH4]+)_TG 62:12_C65H102O6	0,014	TG	10086867	0,13706399	10030383	TRUE	mol
P3616	6224_([M+NH4]+)_TG 62:11_C65H104O6	0,364	TG	10257348	0,11307313	10064686	TRUE	mol
P3420	6215_([M+NH4]+)_TG 61:4_C64H116O6	0,465	TG	0,9139108	0,16203883	0,9323507	TRUE	mol
P2576	6223_([M+NH4]+)_TG 62:10_C65H106O6	1313	TG	0,8554112	0,24038256	0,7959772	TRUE	mol
P1786	6214_([M+NH4]+)_TG 61:3_C64H118O6	0,813	TG	0,9381813	0,14083049	0,9527226	TRUE	mol
P603	6213_([M+NH4]+)_TG 61:2_C64H120O6	-0,0359	TG	0,8858111	0,15047568	0,9085968	TRUE	mol
P2348	6238_([M+NH4]+)_TG 62:8_C65H110O6	0,213	TG	0,9738528	0,16915118	0,9837792	TRUE	mol
P1447	6237_([M+NH4]+)_TG 62:7_C65H112O6	0,759	TG	1008487	0,17641981	0,9999204	TRUE	mol
P2462	6237_([M+NH4]+)_TG 62:7_C65H112O6	0,659	TG	0,9390974	0,15265482	0,9323739	TRUE	mol
P303	6236_([M+NH4]+)_TG 62:6_C65H114O6	0,807	TG	1031798	0,24259176	10027732	TRUE	mol
P3690	6235_([M+NH4]+)_TG 62:5_C65H116O6	0,756	TG	0,9786617	0,06475595	0,9723842	TRUE	mol
P1132	6234_([M+NH4]+)_TG 62:4_C65H118O6	1001	TG	0,9443908	0,11398853	0,9770133	TRUE	mol
P933	6233_([M+NH4]+)_TG 62:3_C65H120O6	0,359	TG	0,9263917	0,15632328	0,9964885	TRUE	mol
P2187	6232_([M+NH4]+)_TG 62:2_C65H122O6	0,407	TG	10039098	0,08906	0,9986406	TRUE	mol
P1872	6265_([M+NH4]+)_TG 64:14_C67H102O6	0,0137	TG	0,8614061	0,18151694	0,8722636	TRUE	mol
P2827	6264_([M+NH4]+)_TG 64:13_C67H104O6	0,747	TG	0,8791949	0,20656833	0,8927581	TRUE	mol
P2024	6253_([M+NH4]+)_TG 63:4_C66H120O6	-0,0351	TG	0,8227435	0,18150771	0,8314046	TRUE	mol
P1434	6277_([M+NH4]+)_TG 64:9_C67H112O6	0,45	TG	0,9460855	0,09268409	0,9410859	TRUE	mol
P3399	6276_([M+NH4]+)_TG 64:8_C67H114O6	0,788	TG	10110492	0,05027821	10046609	TRUE	mol
P3718	6275_([M+NH4]+)_TG 64:7_C67H116O6	0,642	TG	0,9838653	0,08477166	10069539	TRUE	mol
P1316	6274_([M+NH4]+)_TG 64:6_C67H118O6	0,881	TG	0,9393598	0,3007666	10172058	TRUE	mol
P3598	6272_([M+NH4]+)_TG 64:4_C67H122O6	0,398	TG	0,8480046	0,1319363	0,8974799	TRUE	mol
P3443	6271_([M+NH4]+)_TG 64:3_C67H124O6	0,0614	TG	0,9674789	0,08461314	0,97053	TRUE	mol
P1152	6270_([M+NH4]+)_TG 64:2_C67H126O6	0,0134	TG	0,9075416	0,15319437	0,8976652	TRUE	mol
P1184	6301_([M+NH4]+)_TG 66:12_C69H110O6	-0,652	TG	0,8409258	0,18812785	0,8283291	TRUE	mol
P2036	6300_([M+NH4]+)_TG 66:11_C69H112O6	-0,129	TG	0,9161291	0,11700677	0,9249614	TRUE	mol
P1512	6315_([M+NH4]+)_TG 66:9_C69H116O6	0,816	TG	0,9219927	0,14596895	0,9962041	TRUE	mol
P919	6314_([M+NH4]+)_TG 66:8_C69H118O6	0,673	TG	0,8973201	0,25128627	0,9171575	TRUE	mol
P2310	6313_([M+NH4]+)_TG 66:7_C69H120O6	1565	TG	0,8214559	0,16646218	0,7880407	TRUE	mol
P2311	6312_([M+NH4]+)_TG 66:6_C69H122O6	0,0131	TG	0,8447787	0,14670129	0,85666	TRUE	mol
P1732	6310_([M+NH4]+)_TG 66:4_C69H126O6	-0,0804	TG	0,8619012	0,19062976	0,8880491	TRUE	mol
P1891	6340_([M+NH4]+)_TG 68:13_C71H112O6	-0,59	TG	0,818982	0,15871195	0,8141201	TRUE	mol
P1929	6339_([M+NH4]+)_TG 68:12_C71H114O6	0,568	TG	10054255	0,07625478	10043465	TRUE	mol
P3047	6339_([M+NH4]+)_TG 68:12_C71H114O6	0,198	TG	10149401	0,06501785	10066527	TRUE	mol
P3215	6338_([M+NH4]+)_TG 68:11_C71H116O6	0,521	TG	10061494	0,12924315	0,994793	TRUE	mol
P2725	6379_([M+NH4]+)_TG 70:14_C73H114O6	0,194	TG	0,9944812	0,10865318	0,9973296	TRUE	mol
P1754	6378_([M+NH4]+)_TG 70:13_C73H116O6	0,329	TG	0,9966362	0,24116515	0,9988996	TRUE	mol
P2400	6377_([M+NH4]+)_TG 70:12_C73H118O6	0,283	TG	0,9401686	0,1694553	0,9412259	TRUE	mol
P2254	6701_([M+NH4]+)_free cholesterol_C27H46O	0,344	Sterol	0,9350093	0,34212887	0,909598	TRUE	mol
P2017	6804_([M+NH4]+)_15:0 Cholesteryl ester_C42H74O2	1518	Chol. Ester	0,7812966	0,35045514	0,7273266	TRUE	mol
P2621	6808_([M+NH4]+)_16:2 Cholesteryl ester_C43H72O2	0,946	Chol. Ester	10862865	0,27222499	10515773	TRUE	mol
P3708	6807_([M+NH4]+)_16:1 Cholesteryl ester_C43H74O2	1333	Chol. Ester	10219099	0,15297021	10033811	TRUE	mol
P2857	6806_([M+NH4]+)_16:0 Cholesteryl ester_C43H76O2	1718	Chol. Ester	10059069	0,15608629	0,9866085	TRUE	mol
P3424	6810_([M+NH4]+)_17:1 Cholesteryl ester_C44H76O2	0,923	Chol. Ester	0,9653197	0,1740573	0,9479508	TRUE	mol
P2304	6809_([M+NH4]+)_17:0 Cholesteryl ester_C44H78O2	1605	Chol. Ester	0,7725413	0,32257978	0,7392001	TRUE	mol
P3587	6814_([M+NH4]+)_18:3 Cholesteryl ester_C45H74O2	1586	Chol. Ester	10366197	0,13516515	10161624	TRUE	mol
P339	6813_([M+NH4]+)_18:2 Cholesteryl ester_C45H76O2	1506	Chol. Ester	11004781	0,44563914	0,9888636	TRUE	mol
P3741	6813_([M+NH4]+)_18:2 Cholesteryl ester_C45H76O2	1356	Chol. Ester	10378785	0,13586	10204124	TRUE	mol
P3733	6812_([M+NH4]+)_18:1 Cholesteryl ester_C45H78O2	1726	Chol. Ester	10288632	0,14052131	10112425	TRUE	mol
P1924	6811_([M+NH4]+)_18:0 Cholesteryl ester_C45H80O2	1,05	Chol. Ester	0,8385875	0,21569895	0,8346683	TRUE	mol
P3932	6821_([M+NH4]+)_20:5 Cholesteryl ester_C47H74O2	1095	Chol. Ester	10663057	0,13562477	10371217	TRUE	mol
P3832	6820_([M+NH4]+)_20:4 Cholesteryl ester_C47H76O2	1019	Chol. Ester	10316204	0,12529192	10156138	TRUE	mol
P3560	6819_([M+NH4]+)_20:3 Cholesteryl ester_C47H78O2	1522	Chol. Ester	10251897	0,12807253	10064847	TRUE	mol
P3734	6818_([M+NH4]+)_20:2 Cholesteryl ester_C47H80O2	1589	Chol. Ester	10105094	0,1312951	0,9929278	TRUE	mol
P3906	6826_([M+NH4]+)_22:6 Cholesteryl ester_C49H76O2	1405	Chol. Ester	10298523	0,11518862	10147153	TRUE	mol
P3757	6825_([M+NH4]+)_22:5 Cholesteryl ester_C49H78O2	1,61	Chol. Ester	10576349	0,13741839	10215512	TRUE	mol
P3566	6824_([M+NH4]+)_22:4 Cholesteryl ester_C49H80O2	1675	Chol. Ester	10648772	0,12417751	10412113	TRUE	mol
P1289	6827_([M+NH4]+)_24:1 Cholesteryl ester_C51H90O2	1,4	Chol. Ester	1021092	0,10976996	1006046	TRUE	mol
P564	6829_([M+NH4]+)_lanosteryl palmitoleate_C46H78O2	2283	Chol. Ester	10131087	0,14184018	0,9909956	TRUE	mol
P2658	6829_([M+NH4]+)_lanosteryl palmitoleate_C46H78O2	1842	Chol. Ester	0,9958671	0,15242641	0,9921577	TRUE	mol
